# Supplementary material for: Prediction of differentially expressed microRNAs in blood as potential biomarkers for Alzheimer’s disease by meta-analysis and adaptive boosting ensemble learning
Source: Alzheimers Res Ther. 2021 Jul 9;13:126. doi: 10.1186/s13195-021-00862-z (PMC8272278; doi:10.1186/s13195-021-00862-z)
Supplement: Supplementary file 1 — Additional file 1. The meta-analysis results of DEmiRNAs. [file 13195_2021_862_MOESM1_ESM.xlsx]

## Sheet: Additional file 1
MiRNAs	Comparison ID	Number of upregulated case in AD	Number of downregulated case in AD	Number of control case	Weight	P value	FDR	LogOR	95% CI	τ^2	I^2
hsa-miR-125b-5p	24139697_Ser		105	155	0.3334	0.494175	0.995333	-4.27761	[-16.54 , 7.99]	113.403	0.9656
	27027823_Ser		84	62	0.3334
	31691877_Ser	30		30	0.3333
hsa-miR-181c-5p	24139697_Ser		105	155	0.3337	0.62229	0.995333	-2.80476	[-13.96 , 8.35]	93.1319	0.9576
	22155483_Ser		7	7	0.3328
	31092279_Pla	56		14	0.3335
hsa-miR-9-5p	24139697_Ser	105		155	0.3335	0.782116	0.995333	-1.85016	[-14.96 , 11.26]	130.163	0.9695
	27501295_WB		172	109	0.3335
	22155483_Ser		7	7	0.3329
hsa-miR-34c-5p	24550773_Pla	25		27	0.5	2.67409e-08	9.58217e-08	7.93916	[5.14 , 10.74]	0	0
	24550773_PBMC	25		27	0.5
hsa-miR-106b-3p	29036818_Ser_Mild	31		86	0.2498	1.04859e-20	1.5314e-19	9.377	[7.41 , 11.35]	0	0
	29036818_Ser_Mod	52		86	0.2506
	29036818_Ser_Sev	38		86	0.2501
	28626163_Ser	45		40	0.2496
hsa-miR-26a-5p	29036818_Ser_Mild		31	86	0.2	0.116909	0.264585	-5.74146	[-12.92 , 1.44]	63.0054	0.9397
	29036818_Ser_Mod		52	86	0.2
	29036818_Ser_Sev		38	86	0.2
	23895045_WB		94	21	0.2
	29746584_Ser	47		38	0.2
hsa-miR-181c-3p	29036818_Ser_Mild		31	86	0.3328	2.0607e-16	1.47684e-15	-9.53386	[-11.81 , -7.26]	0	0
	29036818_Ser_Mod		52	86	0.3339
	29036818_Ser_Sev		38	86	0.3333
hsa-miR-126-5p	29036818_Ser_Mild		31	86	0.3328	2.0607e-16	1.47684e-15	-9.53386	[-11.81 , -7.26]	0	0
	29036818_Ser_Mod		52	86	0.3339
	29036818_Ser_Sev		38	86	0.3333
hsa-miR-22-3p	29036818_Ser_Mild		31	86	0.2498	1.06842e-20	1.5314e-19	-9.37511	[-11.34 , -7.41]	0	0
	29036818_Ser_Mod		52	86	0.2506
	29036818_Ser_Sev		38	86	0.2501
	29746584_Ser		47	38	0.2495
hsa-miR-148b-5p	29036818_Ser_Mild		31	86	0.3328	2.0607e-16	1.47684e-15	-9.53386	[-11.81 , -7.26]	0	0
	29036818_Ser_Mod		52	86	0.3339
	29036818_Ser_Sev		38	86	0.3333
hsa-miR-1246	29036818_Ser_Mod	52		86	0.3334	0.574765	0.995333	3.46936	[-8.65 , 15.59]	110.676	0.9648
	29036818_Ser_Sev	38		86	0.3333
	29746584_Ser		47	38	0.3333
hsa-miR-206	31766231_Pla	23		29	0.3333	0.663905	0.995333	2.44596	[-8.59 , 13.48]	90.9929	0.9572
	31811079_Ser		32	51	0.3334
	27277332_WB	30		30	0.3333
hsa-miR-106a-5p	27501295_WB		172	109	0.5	0.907597	0.995333	-1.16826	[-20.9 , 18.56]	198.583	0.9801
	29746584_Ser	47		38	0.5
hsa-miR-106b-5p	27501295_WB		172	109	0.5	0.907597	0.995333	-1.16826	[-20.9 , 18.56]	198.583	0.9801
	29746584_Ser	47		38	0.5
hsa-miR-107	27501295_WB		172	109	0.2508	3.74128e-25	1.60875e-23	-10.3966	[-12.36 , -8.43]	0	0
	25742200_Pla		97	81	0.2503
	23895045_WB		94	21	0.2482
	31420923_Pla		120	120	0.2507
hsa-let-7d-5p	23922807_Pla_C2		20	17	0.4974	8.9005e-06	2.73373e-05	-9.39482	[-13.54 , -5.25]	4.8862	0.5462
	24577456_Ser		158	155	0.5026
hsa-let-7g-5p	23922807_Pla_C2		20	17	0.4999	0.919571	0.995333	0.816203	[-15.03 , 16.66]	126.603	0.9688
	29746584_Ser	47		38	0.5001
hsa-miR-142-3p	23922807_Pla_C2		20	17	0.4999	0.919571	0.995333	0.816203	[-15.03 , 16.66]	126.603	0.9688
	29746584_Ser	47		38	0.5001
hsa-miR-191-5p	23922807_Pla_C2		20	17	0.4974	8.9005e-06	2.73373e-05	-9.39482	[-13.54 , -5.25]	4.8862	0.5462
	24577456_Ser		158	155	0.5026
hsa-miR-23a-3p	31592314_Pla		10	11	0.4997	0.886818	0.995333	1.02491	[-13.09 , 15.14]	99.5815	0.9602
	31691877_Ser	30		30	0.5003
hsa-miR-151a-3p	31592314_Pla		10	11	0.4997	0.852076	0.995333	1.41559	[-13.46 , 16.29]	111.142	0.9643
	23895045_WB	94		21	0.5003
hsa-miR-103a-3p	23895045_WB		94	21	0.2501	0.337816	0.726304	-4.32848	[-13.18 , 4.52]	77.4999	0.9501
	29746584_Ser	47		38	0.2501
	28179587_Pla_AD2		13	9	0.2497
	31420923_Pla		120	120	0.2502
hsa-miR-26b-5p	23895045_WB		94	21	0.5	0.995333	0.995333	-0.0523512	[-17.59 , 17.49]	156.164	0.9747
	29746584_Ser	47		38	0.5
hsa-miR-532-5p	23895045_WB		94	21	0.4999	0.895112	0.995333	1.36701	[-18.96 , 21.69]	210.992	0.9812
	31809862_WB	145		214	0.5001
hsa-miR-29a-3p	22155483_Ser		7	7	0.3328	0.701839	0.995333	-1.99205	[-12.19 , 8.21]	77.0977	0.9492
	26973465_Pla		40	40	0.3337
	31691877_Ser	30		30	0.3336
hsa-miR-29b-3p	22155483_Ser		7	7	0.3328	0.776175	0.995333	-1.49359	[-11.79 , 8.8]	78.6665	0.9501
	23435408_PBMC		28	25	0.3336
	29746584_Ser	47		38	0.3337
hsa-miR-34a-5p	24157723_Pla		10	10	0.5007	0.904266	0.995333	-0.654581	[-11.32 , 10.01]	54.9628	0.9278
	19936094_PBMC	5		5	0.4993
hsa-miR-146a-5p	24157723_Pla		10	10	0.1998	0.610728	0.995333	-2.01761	[-9.79 , 5.75]	74.4505	0.9478
	26078483_Ser		79	75	0.2002
	29746584_Ser		47	38	0.2001
	28626163_Ser	45		40	0.2001
	29966198_Pla	10		10	0.1998
hsa-miR-384	24827165_Pla		7	7	0.333	0.967341	0.995333	0.231004	[-10.83 , 11.29]	91.3182	0.9562
	24827165_Ser		7	7	0.333
	29606187_Ser	228		107	0.3339
hsa-miR-210-3p	25667669_Ser		26	42	0.5	0.984544	0.995333	-0.159899	[-16.34 , 16.02]	132.177	0.9701
	31092279_Pla	56		14	0.5
hsa-miR-29c-3p	25955795_WB		30	30	0.4988	1.81149e-09	8.6549e-09	-8.56432	[-11.36 , -5.77]	0	0
	28626163_Ser		45	40	0.5012
hsa-miR-93-5p	26078483_Ser		79	75	0.5013	2.30318e-11	1.23796e-10	-9.49727	[-12.28 , -6.71]	0	0
	28626163_Ser		45	40	0.4987
hsa-miR-128-3p	27239545_PBMC	30		30	0.2502	4.63596e-16	2.8478e-15	8.18995	[6.21 , 10.17]	0	0
	24064186_PBMC_Mon	34		37	0.2508
	24064186_PBMC_Lym	34		37	0.2508
	30328325_Pla	20		20	0.2482
hsa-miR-135a-5p	25152461_Ser		38	30	0.4999	0.878772	0.995333	1.52145	[-18.03 , 21.07]	194.965	0.9797
	29606187_Ser	228		107	0.5001
hsa-miR-223-3p	27027823_Ser		84	62	0.5	0.955104	0.995333	-0.530774	[-19.01 , 17.95]	173.735	0.9773
	29746584_Ser	47		38	0.5
hsa-miR-30b-5p	29746584_Ser	47		38	0.5003	0.860197	0.995333	1.33307	[-13.5 , 16.17]	110.466	0.9641
	28179587_Pla_AD2		13	9	0.4997
hsa-miR-132-3p	29746584_Ser		47	38	0.5028	6.66734e-09	2.86696e-08	-8.27217	[-11.07 , -5.48]	0	0
	31849573_Pla		16	31	0.4972
hsa-miR-92a-3p	29746584_Ser		47	38	0.5001	0.962199	0.995333	-0.402666	[-17.05 , 16.25]	140.303	0.9718
	31092279_Pla	56		14	0.4999
hsa-miR-486-5p	28179587_Pla_AD2	13		9	0.5026	3.36995e-05	8.05045e-05	6.01016	[3.17 , 8.85]	0	0
	28179587_Pla_MCI-AD2	8		9	0.4974
hsa-miR-483-5p	28179587_Pla_AD2	13		9	0.5026	3.36995e-05	8.05045e-05	6.01016	[3.17 , 8.85]	0	0
	28179587_Pla_MCI-AD2	8		9	0.4974
hsa-miR-502-3p	28179587_Pla_AD2	13		9	0.5026	3.36995e-05	8.05045e-05	6.01016	[3.17 , 8.85]	0	0
	28179587_Pla_MCI-AD2	8		9	0.4974
hsa-miR-200a-3p	28179587_Pla_AD2	13		9	0.5026	3.36995e-05	8.05045e-05	6.01016	[3.17 , 8.85]	0	0
	28179587_Pla_MCI-AD2	8		9	0.4974
hsa-miR-222-3p	28849039_Ser_Mil		30	30	0.5	8.0897e-09	3.16234e-08	-8.22175	[-11.02 , -5.43]	0	0
	28849039_Ser_Mod		30	30	0.5
