# Supplementary material for: Prediction of differentially expressed microRNAs in blood as potential biomarkers for Alzheimer’s disease by meta-analysis and adaptive boosting ensemble learning
Source: Alzheimers Res Ther. 2021 Jul 9;13:126. doi: 10.1186/s13195-021-00862-z (PMC8272278; doi:10.1186/s13195-021-00862-z)
Supplement: Supplementary file 2 — Additional file 2. The ABMDA results. [file 13195_2021_862_MOESM2_ESM.xlsx]

## Sheet: Additional file 2
Diseases	miRNAs	Score
Acute Cerebral Infarction	hsa-mir-132	7.55021
Acute Cerebral Infarction	hsa-mir-146a	6.60711
Acute Cerebral Infarction	hsa-mir-125b	6.47605
Acute Cerebral Infarction	hsa-mir-181a	6.40618
Acute Cerebral Infarction	hsa-mir-135b	6.36341
Acute Cerebral Infarction	hsa-mir-155	6.02096
Acute Cerebral Infarction	hsa-mir-451	5.95529
Acute Cerebral Infarction	hsa-mir-122	5.94838
Acute Cerebral Infarction	hsa-mir-19b-2	5.70592
Acute Cerebral Infarction	hsa-mir-29a	5.7031
Acute Cerebral Infarction	hsa-mir-140	5.49726
Acute Cerebral Infarction	hsa-mir-339	5.36086
Acute Cerebral Infarction	hsa-mir-203	5.29967
Acute Cerebral Infarction	hsa-mir-181b	5.23455
Acute Cerebral Infarction	hsa-mir-10b	5.23451
Acute Cerebral Infarction	hsa-let-7e	5.1781
Acute Cerebral Infarction	hsa-mir-29c	5.1558
Acute Cerebral Infarction	hsa-mir-184	5.05339
Acute Cerebral Infarction	hsa-mir-200C	5.0529
Acute Cerebral Infarction	hsa-mir-29b-1	5.04804
Acute Cerebral Infarction	hsa-mir-16	5.02723
Acute Cerebral Infarction	hsa-mir-181d	5.01132
Acute Cerebral Infarction	hsa-mir-375	4.94913
Acute Cerebral Infarction	hsa-let-7g	4.875
Acute Cerebral Infarction	hsa-mir-483	4.71099
Acute Cerebral Infarction	hsa-mir-146b	4.70309
Acute Cerebral Infarction	hsa-mir-150	4.66108
Acute Cerebral Infarction	hsa-mir-199a-2	4.53859
Acute Cerebral Infarction	hsa-mir-143	4.53149
Acute Cerebral Infarction	hsa-mir-196a-1	4.47274
Acute Cerebral Infarction	hsa-mir-212	4.41975
Acute Cerebral Infarction	hsa-mir-21	4.38052
Acute Cerebral Infarction	hsa-mir-499a	4.37248
Acute Cerebral Infarction	hsa-mir-16-2	4.34288
Acute Cerebral Infarction	hsa-mir-18a	4.33018
Acute Cerebral Infarction	hsa-mir-193b	4.26661
Acute Cerebral Infarction	hsa-mir-100	4.25471
Acute Cerebral Infarction	hsa-mir-200b	4.2313
Acute Cerebral Infarction	hsa-mir-34a	4.22864
Acute Cerebral Infarction	hsa-mir-99a	4.18736
Acute Cerebral Infarction	hsa-mir-126	4.1198
Acute Cerebral Infarction	hsa-mir-99b	4.11476
Acute Cerebral Infarction	hsa-mir-127	4.09718
Acute Cerebral Infarction	hsa-mir-181b-1	4.09452
Acute Cerebral Infarction	hsa-mir-211	4.0924
Acute Cerebral Infarction	hsa-mir-151a	4.07647
Acute Cerebral Infarction	hsa-mir-148b	4.04904
Acute Cerebral Infarction	hsa-mir-125b-2	4.0448
Acute Cerebral Infarction	hsa-mir-33b	4.00411
Acute Cerebral Infarction	hsa-mir-31	3.95366
Acute Cerebral Infarction	hsa-mir-101-1	3.9534
Acute Cerebral Infarction	hsa-mir-101-2	3.9534
Acute Cerebral Infarction	hsa-mir-133	3.94008
Acute Cerebral Infarction	hsa-mir-142	3.92306
Acute Cerebral Infarction	hsa-mir-107	3.8997
Acute Cerebral Infarction	hsa-mir-20a	3.86666
Acute Cerebral Infarction	hsa-mir-19a	3.86666
Acute Cerebral Infarction	hsa-mir-25	3.85529
Acute Cerebral Infarction	hsa-mir-224	3.83176
Acute Cerebral Infarction	hsa-mir-342	3.81604
Acute Cerebral Infarction	hsa-mir-24	3.79153
Acute Cerebral Infarction	hsa-mir-106b	3.7865
Acute Cerebral Infarction	hsa-let-7c	3.7607
Acute Cerebral Infarction	hsa-mir-517a	3.73328
Acute Cerebral Infarction	hsa-mir-194	3.62784
Acute Cerebral Infarction	hsa-mir-378	3.60384
Acute Cerebral Infarction	hsa-mir-18	3.59924
Acute Cerebral Infarction	hsa-mir-92-1	3.59924
Acute Cerebral Infarction	hsa-mir-19b-1	3.59159
Acute Cerebral Infarction	hsa-mir-101	3.57645
Acute Cerebral Infarction	hsa-mir-320a	3.52687
Acute Cerebral Infarction	hsa-mir-125a	3.51006
Acute Cerebral Infarction	hsa-mir-324	3.46819
Acute Cerebral Infarction	hsa-mir-326	3.46058
Acute Cerebral Infarction	hsa-mir-223	3.43917
Acute Cerebral Infarction	hsa-mir-148a	3.42546
Acute Cerebral Infarction	hsa-mir-29b-2	3.39811
Acute Cerebral Infarction	hsa-mir-205	3.39496
Acute Cerebral Infarction	hsa-mir-221	3.39486
Acute Cerebral Infarction	hsa-mir-106a	3.38635
Acute Cerebral Infarction	hsa-mir-145	3.3835
Acute Cerebral Infarction	hsa-mir-15a	3.3835
Acute Cerebral Infarction	hsa-mir-222	3.3835
Acute Cerebral Infarction	hsa-let-7b	3.3835
Acute Cerebral Infarction	hsa-mir-17	3.3835
Acute Cerebral Infarction	hsa-mir-296	3.34569
Acute Cerebral Infarction	hsa-mir-27a	3.28879
Acute Cerebral Infarction	hsa-mir-196b	3.28549
Acute Cerebral Infarction	hsa-mir-135a	3.26361
Acute Cerebral Infarction	hsa-mir-503	3.26027
Acute Cerebral Infarction	hsa-mir-181a-2	3.258
Acute Cerebral Infarction	hsa-mir-1-2	3.21852
Acute Cerebral Infarction	hsa-mir-451a	3.19086
Acute Cerebral Infarction	hsa-mir-218	3.19072
Acute Cerebral Infarction	hsa-mir-133a-2	3.16027
Acute Cerebral Infarction	hsa-mir-30c	3.14042
Acute Cerebral Infarction	hsa-mir-378a	3.1001
Acute Cerebral Infarction	hsa-mir-208a	3.09371
Acute Cerebral Infarction	hsa-mir-152	3.08096
Acute Cerebral Infarction	hsa-mir-9-1	3.08091
Acute Cerebral Infarction	hsa-mir-638	3.06909
Acute Cerebral Infarction	hsa-mir-181c	3.06889
Acute Cerebral Infarction	hsa-mir-423	3.06889
Acute Cerebral Infarction	Hsa-mir-93	3.04715
Acute Cerebral Infarction	hsa-mir-629	3.04473
Acute Cerebral Infarction	hsa-let-7d	3.03754
Acute Cerebral Infarction	hsa-mir-133b	3.02495
Acute Cerebral Infarction	hsa-mir-22	3.01174
Acute Cerebral Infarction	hsa-mir-494	2.98808
Acute Cerebral Infarction	hsa-mir-206	2.98577
Acute Cerebral Infarction	hsa-mir-134	2.98574
Acute Cerebral Infarction	hsa-mir-1-1	2.98514
Acute Cerebral Infarction	hsa-mir-335	2.98103
Acute Cerebral Infarction	hsa-mir-151b	2.97974
Acute Cerebral Infarction	hsa-mir-144	2.96576
Acute Cerebral Infarction	hsa-mir-103a-2	2.95091
Acute Cerebral Infarction	hsa-mir-141	2.9076
Acute Cerebral Infarction	hsa-mir-663	2.85667
Acute Cerebral Infarction	hsa-mir-9-3	2.85647
Acute Cerebral Infarction	hsa-mir-1	2.85413
Acute Cerebral Infarction	hsa-mir-125b-1	2.81896
Acute Cerebral Infarction	hsa-mir-197	2.81567
Acute Cerebral Infarction	hsa-mir-130a	2.79355
Acute Cerebral Infarction	hsa-mir-124	2.76741
Acute Cerebral Infarction	hsa-mir-34c	2.64743
Acute Cerebral Infarction	hsa-mir-23b	2.64258
Acute Cerebral Infarction	hsa-mir-103	2.5804
Acute Cerebral Infarction	hsa-mir-424	2.55121
Acute Cerebral Infarction	hsa-mir-373	2.53579
Acute Cerebral Infarction	hsa-mir-372	2.53202
Acute Cerebral Infarction	hsa-mir-34b	2.50883
Acute Cerebral Infarction	hsa-mir-429	2.50883
Acute Cerebral Infarction	hsa-mir-133a	2.49941
Acute Cerebral Infarction	hsa-mir-16-1	2.4691
Acute Cerebral Infarction	hsa-mir-192	2.46617
Acute Cerebral Infarction	hsa-mir-183	2.4462
Acute Cerebral Infarction	hsa-mir-182	2.4462
Acute Cerebral Infarction	hsa-mir-328	2.44374
Acute Cerebral Infarction	hsa-mir-26a	2.43243
Acute Cerebral Infarction	hsa-mir-200a	2.42367
Acute Cerebral Infarction	hsa-mir-139	2.41095
Acute Cerebral Infarction	hsa-mir-30c-1	2.40626
Acute Cerebral Infarction	hsa-mir-208b	2.39183
Acute Cerebral Infarction	hsa-mir-455	2.38059
Acute Cerebral Infarction	hsa-mir-92a-1	2.37482
Acute Cerebral Infarction	hsa-let-7f	2.34594
Acute Cerebral Infarction	hsa-mir-29b	2.33094
Acute Cerebral Infarction	hsa-mir-214	2.28616
Acute Cerebral Infarction	hsa-mir-218-1	2.27519
Acute Cerebral Infarction	hsa-let-7a	2.26856
Acute Cerebral Infarction	hsa-mir-92a	2.26328
Acute Cerebral Infarction	hsa-mir-370	2.2477
Acute Cerebral Infarction	hsa-mir-574	2.24329
Acute Cerebral Infarction	hsa-mir-26b	2.24329
Acute Cerebral Infarction	hsa-mir-625	2.21984
Acute Cerebral Infarction	hsa-mir-499	2.17165
Acute Cerebral Infarction	hsa-mir-193a	2.14067
Acute Cerebral Infarction	hsa-let-7a-1	2.13726
Acute Cerebral Infarction	hsa-mir-338	2.11651
Acute Cerebral Infarction	hsa-mir-103a-1	2.10499
Acute Cerebral Infarction	hsa-mir-331	2.10499
Acute Cerebral Infarction	hsa-mir-185	2.09537
Acute Cerebral Infarction	hsa-mir-9-2	2.08885
Acute Cerebral Infarction	hsa-mir-15b	2.05169
Acute Cerebral Infarction	hsa-mir-425	2.02339
Acute Cerebral Infarction	hsa-mir-196a-2	2.00777
Acute Cerebral Infarction	hsa-mir-138	1.92976
Acute Cerebral Infarction	hsa-mir-520c	1.90549
Acute Cerebral Infarction	hsa-mir-186	1.90073
Acute Cerebral Infarction	hsa-mir-181a-1	1.8873
Acute Cerebral Infarction	hsa-mir-204	1.87022
Acute Cerebral Infarction	hsa-mir-431	1.84543
Acute Cerebral Infarction	hsa-mir-9	1.82059
Acute Cerebral Infarction	hsa-mir-485	1.81626
Acute Cerebral Infarction	hsa-mir-452	1.80669
Acute Cerebral Infarction	hsa-mir-23a	1.78836
Acute Cerebral Infarction	hsa-mir-449a	1.78727
Acute Cerebral Infarction	hsa-mir-497	1.78621
Acute Cerebral Infarction	hsa-mir-200	1.78479
Acute Cerebral Infarction	hsa-let-7i	1.74044
Acute Cerebral Infarction	hsa-mir-196a	1.71663
Acute Cerebral Infarction	hsa-mir-18b	1.7104
Acute Cerebral Infarction	hsa-mir-28	1.70563
Acute Cerebral Infarction	hsa-let-7	1.68738
Acute Cerebral Infarction	hsa-mir-33a	1.66161
Acute Cerebral Infarction	hsa-mir-218-2	1.63259
Acute Cerebral Infarction	hsa-mir-30d	1.61845
Acute Cerebral Infarction	hsa-mir-128b	1.60547
Acute Cerebral Infarction	hsa-mir-26a-2	1.58854
Acute Cerebral Infarction	hsa-mir-133a-1	1.55377
Acute Cerebral Infarction	hsa-mir-27b	1.54493
Acute Cerebral Infarction	hsa-mir-154	1.54218
Acute Cerebral Infarction	hsa-mir-7	1.5402
Acute Cerebral Infarction	hsa-mir-26a-1	1.5387
Acute Cerebral Infarction	hsa-mir-590	1.53688
Acute Cerebral Infarction	hsa-mir-199b	1.52473
Acute Cerebral Infarction	hsa-mir-10a	1.52279
Acute Cerebral Infarction	hsa-mir-365b	1.49648
Acute Cerebral Infarction	hsa-mir-20b	1.48524
Acute Cerebral Infarction	hsa-mir-96	1.48289
Acute Cerebral Infarction	hsa-mir-495	1.47675
Acute Cerebral Infarction	hsa-mir-361	1.46882
Acute Cerebral Infarction	hsa-mir-30a	1.45759
Acute Cerebral Infarction	hsa-mir-92a-2	1.4575
Acute Cerebral Infarction	hsa-mir-365a	1.45566
Acute Cerebral Infarction	hsa-mir-346	1.45253
Acute Cerebral Infarction	hsa-mir-195	1.45229
Acute Cerebral Infarction	hsa-mir-30c-2	1.44667
Acute Cerebral Infarction	hsa-mir-128-2	1.43823
Acute Cerebral Infarction	hsa-mir-532	1.43823
Acute Cerebral Infarction	hsa-mir-708	1.43422
Acute Cerebral Infarction	hsa-mir-663a	1.43149
Acute Cerebral Infarction	hsa-mir-484	1.4191
Acute Cerebral Infarction	hsa-mir-98	1.40623
Acute Cerebral Infarction	hsa-mir-30b	1.40623
Acute Cerebral Infarction	hsa-mir-720	1.40062
Acute Cerebral Infarction	hsa-mir-24-1	1.38972
Acute Cerebral Infarction	hsa-mir-7-1	1.37765
Acute Cerebral Infarction	hsa-mir-409	1.36343
Acute Cerebral Infarction	hsa-let-7f-1	1.36116
Acute Cerebral Infarction	hsa-mir-19b	1.35639
Acute Cerebral Infarction	hsa-mir-199a	1.35639
Acute Cerebral Infarction	hsa-let-7f-2	1.35419
Acute Cerebral Infarction	hsa-mir-363	1.33909
Acute Cerebral Infarction	hsa-mir-646	1.29281
Acute Cerebral Infarction	hsa-mir-486	1.28392
Acute Cerebral Infarction	hsa-mir-367	1.22749
Acute Cerebral Infarction	hsa-mir-34	1.22621
Acute Cerebral Infarction	hsa-mir-301a	1.22144
Acute Cerebral Infarction	hsa-mir-377	1.21693
Acute Cerebral Infarction	hsa-mir-323a	1.16204
Acute Cerebral Infarction	hsa-mir-30e	1.13784
Acute Cerebral Infarction	hsa-mir-92b	1.13306
Acute Cerebral Infarction	hsa-mir-4505	1.12184
Acute Cerebral Infarction	hsa-mir-376b	1.12184
Acute Cerebral Infarction	hsa-mir-147	1.12184
Acute Cerebral Infarction	hsa-mir-92	1.12172
Acute Cerebral Infarction	hsa-mir-760	0.995353
Acute Cerebral Infarction	hsa-mir-323	0.968504
Acute Cerebral Infarction	hsa-mir-671	0.965878
Acute Cerebral Infarction	hsa-mir-381	0.96419
Acute Cerebral Infarction	hsa-mir-128	0.963592
Acute Cerebral Infarction	hsa-mir-519d	0.921711
Acute Cerebral Infarction	hsa-mir-300	0.903926
Acute Cerebral Infarction	hsa-mir-4449	0.890874
Acute Cerebral Infarction	hsa-mir-583	0.886351
Acute Cerebral Infarction	hsa-mir-299	0.880154
Acute Cerebral Infarction	hsa-mir-1323	0.879644
Acute Cerebral Infarction	hsa-mir-199a-1	0.878722
Acute Cerebral Infarction	hsa-mir-572	0.875529
Acute Cerebral Infarction	hsa-mir-191	0.851675
Acute Cerebral Infarction	hsa-mir-93	0.82754
Acute Cerebral Infarction	hsa-mir-29	0.82754
Acute Cerebral Infarction	hsa-mir-194-1	0.82754
Acute Cerebral Infarction	hsa-mir-506	0.82754
Acute Cerebral Infarction	hsa-mir-542	0.82754
Acute Cerebral Infarction	hsa-mir-129	0.82754
Acute Cerebral Infarction	hsa-mir-215	0.82754
Acute Cerebral Infarction	hsa-mir-149	0.82754
Acute Cerebral Infarction	hsa-mir-200c	0.82754
Acute Cerebral Infarction	hsa-mir-130b	0.824855
Acute Cerebral Infarction	hsa-mir-128-1	0.824435
Acute Cerebral Infarction	hsa-mir-4454	0.818474
Acute Cerebral Infarction	hsa-mir-376c	0.815999
Acute Cerebral Infarction	hsa-let-7a-3	0.809103
Acute Cerebral Infarction	hsa-let-7a-2	0.809103
Acute Cerebral Infarction	hsa-mir-181b-2	0.77598
Acute Cerebral Infarction	hsa-mir-217	0.774021
Acute Cerebral Infarction	hsa-mir-202	0.774021
Acute Cerebral Infarction	hsa-mir-362	0.772736
Acute Cerebral Infarction	hsa-mir-137	0.76702
Acute Cerebral Infarction	hsa-mir-519a	0.755028
Acute Cerebral Infarction	hsa-mir-30	0.747744
Acute Cerebral Infarction	hsa-mir-103b-1	0.72647
Acute Cerebral Infarction	hsa-mir-103b-2	0.72647
Acute Cerebral Infarction	hsa-mir-337	0.717917
Acute Cerebral Infarction	hsa-mir-24-2	0.714921
Acute Cerebral Infarction	hsa-mir-146	0.657499
Acute Cerebral Infarction	hsa-mir-371	0.646726
Acute Cerebral Infarction	hsa-mir-518e	0.598395
Acute Cerebral Infarction	hsa-mir-525	0.594436
Acute Cerebral Infarction	hsa-mir-744	0.576623
Acute Cerebral Infarction	hsa-mir-1280	0.53038
Acute Cerebral Infarction	hsa-mir-378g	0.52194
Acute Cerebral Infarction	hsa-mir-421	0.507246
Acute Cerebral Infarction	hsa-mir-662	0.498059
Acute Cerebral Infarction	hsa-mir-518c	0.498059
Acute Cerebral Infarction	hsa-mir-600	0.498059
Acute Cerebral Infarction	hsa-mir-596	0.498059
Acute Cerebral Infarction	hsa-mir-1254-1	0.482026
Acute Cerebral Infarction	hsa-mir-302b	0.472428
Acute Cerebral Infarction	hsa-mir-302c	0.472428
Acute Cerebral Infarction	hsa-mir-7-3	0.463591
Acute Cerebral Infarction	hsa-mir-7-2	0.463591
Acute Cerebral Infarction	hsa-mir-592	0.444056
Acute Cerebral Infarction	hsa-mir-5100	0.436172
Acute Cerebral Infarction	hsa-mir-652	0.427771
Acute Cerebral Infarction	hsa-mir-216a	0.414077
Acute Cerebral Infarction	hsa-mir-103a	0.413082
Acute Cerebral Infarction	hsa-mir-382	0.40146
Acute Cerebral Infarction	hsa-mir-330	0.399985
Acute Cerebral Infarction	hsa-mir-219	0.397998
Acute Cerebral Infarction	hsa-mir-885	0.39735
Acute Cerebral Infarction	hsa-mir-502	0.395213
Acute Cerebral Infarction	hsa-mir-193	0.392316
Acute Cerebral Infarction	hsa-mir-1297	0.39152
Acute Cerebral Infarction	hsa-mir-423-5p	0.386339
Acute Cerebral Infarction	hsa-mir-374a	0.382942
Acute Cerebral Infarction	hsa-mir-198	0.372201
Acute Cerebral Infarction	hsa-mir-128a	0.370182
Acute Cerebral Infarction	hsa-mir-379	0.360655
Acute Cerebral Infarction	hsa-mir-4306	0.354457
Acute Cerebral Infarction	hsa-mir-454	0.35065
Acute Cerebral Infarction	hsa-mir-660	0.34286
Acute Cerebral Infarction	hsa-mir-449b	0.336412
Acute Cerebral Infarction	hsa-mir-523	0.335616
Acute Cerebral Infarction	hsa-mir-505	0.331633
Acute Cerebral Infarction	hsa-mir-161	0.327189
Acute Cerebral Infarction	hsa-mir-112	0.327189
Acute Cerebral Infarction	hsa-mir-5010	0.327189
Acute Cerebral Infarction	hsa-mir-1260b	0.317798
Acute Cerebral Infarction	hsa-mir-1290	0.298039
Acute Cerebral Infarction	hsa-mir-1246	0.296709
Acute Cerebral Infarction	hsa-mir-1266	0.291972
Acute Cerebral Infarction	hsa-mir-622	0.285132
Acute Cerebral Infarction	hsa-mir-584	0.285132
Acute Cerebral Infarction	hsa-mir-422a	0.284392
Acute Cerebral Infarction	hsa-mir-208	0.281346
Acute Cerebral Infarction	hsa-mir-551b	0.280444
Acute Cerebral Infarction	hsa-mir-598	0.280444
Acute Cerebral Infarction	hsa-mir-648	0.279709
Acute Cerebral Infarction	hsa-mir-433	0.269469
Acute Cerebral Infarction	hsa-mir-130	0.268247
Acute Cerebral Infarction	hsa-mir-501	0.267442
Acute Cerebral Infarction	hsa-mir-106	0.263475
Acute Cerebral Infarction	hsa-mir-526a-2	0.261549
Acute Cerebral Infarction	hsa-mir-526a-1	0.261549
Acute Cerebral Infarction	hsa-mir-874	0.256563
Acute Cerebral Infarction	hsa-mir-1915	0.255695
Acute Cerebral Infarction	hsa-mir-508	0.252624
Acute Cerebral Infarction	hsa-mir-608	0.25186
Acute Cerebral Infarction	hsa-mir-601	0.251791
Acute Cerebral Infarction	hsa-mir-524	0.247248
Acute Cerebral Infarction	hsa-mir-1285	0.240524
Acute Cerebral Infarction	hsa-mir-20	0.23932
Acute Cerebral Infarction	hsa-mir-655	0.234713
Acute Cerebral Infarction	hsa-mir-612	0.225005
Acute Cerebral Infarction	hsa-mir-642a	0.225005
Acute Cerebral Infarction	hsa-mir-516a	0.223128
Acute Cerebral Infarction	hsa-mir-802	0.223128
Acute Cerebral Infarction	hsa-mir-4732	0.222996
Acute Cerebral Infarction	hsa-mir-181	0.218971
Acute Cerebral Infarction	hsa-mir-718	0.218971
Acute Cerebral Infarction	hsa-mir-614	0.218103
Acute Cerebral Infarction	hsa-mir-516a-2	0.212178
Acute Cerebral Infarction	hsa-mir-516a-1	0.212178
Acute Cerebral Infarction	hsa-mir-500a	0.206144
Acute Cerebral Infarction	hsa-mir-369	0.206144
Acute Cerebral Infarction	hsa-mir-637	0.206144
Acute Cerebral Infarction	hsa-mir-632	0.20462
Acute Cerebral Infarction	hsa-mir-922	0.203602
Acute Cerebral Infarction	hsa-mir-557	0.197665
Acute Cerebral Infarction	hsa-mir-1471	0.197047
Acute Cerebral Infarction	hsa-mir-320b	0.196738
Acute Cerebral Infarction	hsa-mir-593	0.196738
Acute Cerebral Infarction	hsa-mir-621	0.196738
Acute Cerebral Infarction	hsa-mir-657	0.192661
Acute Cerebral Infarction	hsa-mir-615	0.192581
Acute Cerebral Infarction	hsa-mir-450	0.191714
Acute Cerebral Infarction	hsa-mir-519b	0.191714
Acute Cerebral Infarction	hsa-mir-320b-2	0.190695
Acute Cerebral Infarction	hsa-mir-320b-1	0.190695
Acute Cerebral Infarction	hsa-mir-520g	0.183168
Acute Cerebral Infarction	hsa-mir-462a	0.179754
Acute Cerebral Infarction	hsa-mir-101a	0.179754
Acute Cerebral Infarction	hsa-mir-509-1	0.179754
Acute Cerebral Infarction	hsa-mir-509-2	0.179754
Acute Cerebral Infarction	hsa-mir-741	0.179754
Acute Cerebral Infarction	hsa-mir-518b	0.179754
Acute Cerebral Infarction	hsa-mir-611	0.179754
Acute Cerebral Infarction	hsa-mir-654	0.179754
Acute Cerebral Infarction	hsa-mir-658	0.179754
Acute Cerebral Infarction	hsa-mir-1469	0.179754
Acute Cerebral Infarction	hsa-mir-664	0.179754
Acute Cerebral Infarction	hsa-mir-571	0.179754
Acute Cerebral Infarction	hsa-mir-3130-1	0.179754
Acute Cerebral Infarction	hsa-mir-2355	0.179754
Acute Cerebral Infarction	hsa-mir-3186	0.179754
Acute Cerebral Infarction	hsa-mir-602	0.179754
Acute Cerebral Infarction	hsa-mir-767	0.179754
Acute Cerebral Infarction	hsa-mir-769	0.179754
Acute Cerebral Infarction	hsa-mir-4257	0.179754
Acute Cerebral Infarction	hsa-mir-6088	0.179754
Acute Cerebral Infarction	hsa-mir-471	0.179754
Acute Cerebral Infarction	hsa-mir-4649	0.179754
Acute Cerebral Infarction	hsa-mir-3130-2	0.179754
Acute Cerebral Infarction	hsa-mir-1249	0.179754
Acute Cerebral Infarction	hsa-mir-1233-2	0.179754
Acute Cerebral Infarction	hsa-mir-1233-1	0.179754
Acute Cerebral Infarction	hsa-mir-550a-2	0.179754
Acute Cerebral Infarction	hsa-mir-550a-1	0.179754
Acute Cerebral Infarction	hsa-mir-4508	0.177865
Acute Cerebral Infarction	hsa-mir-575	0.1563
Acute Cerebral Infarction	hsa-mir-581	0.140852
Acute Cerebral Infarction	hsa-mir-941	0.140852
Acute Cerebral Infarction	hsa-mir-516b-1	0.129911
Acute Cerebral Infarction	hsa-mir-453	0.129911
Acute Cerebral Infarction	hsa-mir-509-3	0.129911
Acute Cerebral Infarction	hsa-mir-516b-2	0.129911
Acute Cerebral Infarction	hsa-mir-378b	0.129911
Acute Cerebral Infarction	hsa-mir-378c	0.129911
Acute Cerebral Infarction	hsa-mir-378d-1	0.129911
Acute Cerebral Infarction	hsa-mir-378d-2	0.129911
Acute Cerebral Infarction	hsa-mir-1255a	0.129911
Acute Cerebral Infarction	hsa-mir-378h	0.129911
Acute Cerebral Infarction	hsa-mir-378i	0.129911
Acute Cerebral Infarction	hsa-mir-378e	0.129911
Acute Cerebral Infarction	hsa-mir-378f	0.129911
Acute Cerebral Infarction	hsa-mir-1843	0.051733
Acute Cerebral Infarction	hsa-mir-547	0.051733
Acute Cerebral Infarction	hsa-mir-301b	0.051733
Acute Cerebral Infarction	hsa-mir-518d	0
Acute Cerebral Infarction	hsa-mir-518f	0
Acute Cerebral Infarction	hsa-mir-519	0
Acute Cerebral Infarction	hsa-mir-5193	0
Acute Cerebral Infarction	hsa-mir-519a-1	0
Acute Cerebral Infarction	hsa-mir-519a-2	0
Acute Cerebral Infarction	hsa-mir-519c	0
Acute Cerebral Infarction	hsa-mir-519e	0
Acute Cerebral Infarction	hsa-mir-520a	0
Acute Cerebral Infarction	hsa-mir-520b	0
Acute Cerebral Infarction	hsa-mir-520d	0
Acute Cerebral Infarction	hsa-mir-520e	0
Acute Cerebral Infarction	hsa-mir-520f	0
Acute Cerebral Infarction	hsa-mir-520h	0
Acute Cerebral Infarction	hsa-mir-521	0
Acute Cerebral Infarction	hsa-mir-518a-2	0
Acute Cerebral Infarction	hsa-mir-518a-1	0
Acute Cerebral Infarction	hsa-mir-518a	0
Acute Cerebral Infarction	hsa-mir-5189	0
Acute Cerebral Infarction	hsa-mir-514	0
Acute Cerebral Infarction	hsa-mir-514a	0
Acute Cerebral Infarction	hsa-mir-514a-1	0
Acute Cerebral Infarction	hsa-mir-514a-2	0
Acute Cerebral Infarction	hsa-mir-514a-3	0
Acute Cerebral Infarction	hsa-mir-514b	0
Acute Cerebral Infarction	hsa-mir-515	0
Acute Cerebral Infarction	hsa-mir-521-1	0
Acute Cerebral Infarction	hsa-mir-515-1	0
Acute Cerebral Infarction	hsa-mir-516	0
Acute Cerebral Infarction	hsa-mir-516b	0
Acute Cerebral Infarction	hsa-mir-517	0
Acute Cerebral Infarction	hsa-mir-517b	0
Acute Cerebral Infarction	hsa-mir-517c	0
Acute Cerebral Infarction	hsa-mir-518	0
Acute Cerebral Infarction	hsa-mir-515-2	0
Acute Cerebral Infarction	hsa-mir-521-2	0
Acute Cerebral Infarction	hsa-mir-522	0
Acute Cerebral Infarction	hsa-mir-526a	0
Acute Cerebral Infarction	hsa-mir-548c	0
Acute Cerebral Infarction	hsa-mir-548d	0
Acute Cerebral Infarction	hsa-mir-548d-1	0
Acute Cerebral Infarction	hsa-mir-548d-2	0
Acute Cerebral Infarction	hsa-mir-548f	0
Acute Cerebral Infarction	hsa-mir-548l	0
Acute Cerebral Infarction	hsa-mir-548p	0
Acute Cerebral Infarction	hsa-mir-548b	0
Acute Cerebral Infarction	hsa-mir-548t	0
Acute Cerebral Infarction	hsa-mir-550	0
Acute Cerebral Infarction	hsa-mir-550a	0
Acute Cerebral Infarction	hsa-mir-550a-3	0
Acute Cerebral Infarction	hsa-mir-550b-1	0
Acute Cerebral Infarction	hsa-mir-550b-2	0
Acute Cerebral Infarction	hsa-mir-551	0
Acute Cerebral Infarction	hsa-mir-551a	0
Acute Cerebral Infarction	hsa-mir-549	0
Acute Cerebral Infarction	hsa-mir-513c	0
Acute Cerebral Infarction	hsa-mir-548an	0
Acute Cerebral Infarction	hsa-mir-548a-3	0
Acute Cerebral Infarction	hsa-mir-526b	0
Acute Cerebral Infarction	hsa-mir-527	0
Acute Cerebral Infarction	hsa-mir-528a	0
Acute Cerebral Infarction	hsa-mir-5338	0
Acute Cerebral Infarction	hsa-mir-539	0
Acute Cerebral Infarction	hsa-mir-541	0
Acute Cerebral Infarction	hsa-mir-543	0
Acute Cerebral Infarction	hsa-mir-548ac	0
Acute Cerebral Infarction	hsa-mir-544	0
Acute Cerebral Infarction	hsa-mir-544b	0
Acute Cerebral Infarction	hsa-mir-545	0
Acute Cerebral Infarction	hsa-mir-548	0
Acute Cerebral Infarction	hsa-mir-5481	0
Acute Cerebral Infarction	hsa-mir-548a	0
Acute Cerebral Infarction	hsa-mir-548a-1	0
Acute Cerebral Infarction	hsa-mir-548a-2	0
Acute Cerebral Infarction	hsa-mir-544a	0
Acute Cerebral Infarction	hsa-mir-513b	0
Acute Cerebral Infarction	hsa-mir-513a-2	0
Acute Cerebral Infarction	hsa-mir-513a-1	0
Acute Cerebral Infarction	hsa-mir-4666a	0
Acute Cerebral Infarction	hsa-mir-467	0
Acute Cerebral Infarction	hsa-mir-4672	0
Acute Cerebral Infarction	hsa-mir-467a	0
Acute Cerebral Infarction	hsa-mir-467d	0
Acute Cerebral Infarction	hsa-mir-4687	0
Acute Cerebral Infarction	hsa-mir-4697	0
Acute Cerebral Infarction	hsa-mir-4661	0
Acute Cerebral Infarction	hsa-mir-4701	0
Acute Cerebral Infarction	hsa-mir-4717	0
Acute Cerebral Infarction	hsa-mir-4721	0
Acute Cerebral Infarction	hsa-mir-4723	0
Acute Cerebral Infarction	hsa-mir-4728	0
Acute Cerebral Infarction	hsa-mir-4731	0
Acute Cerebral Infarction	hsa-mir-4736	0
Acute Cerebral Infarction	hsa-mir-4739	0
Acute Cerebral Infarction	hsa-mir-4706	0
Acute Cerebral Infarction	hsa-mir-4753	0
Acute Cerebral Infarction	hsa-mir-466	0
Acute Cerebral Infarction	hsa-mir-4644	0
Acute Cerebral Infarction	hsa-mir-450a-1	0
Acute Cerebral Infarction	hsa-mir-450a-2	0
Acute Cerebral Infarction	hsa-mir-450b	0
Acute Cerebral Infarction	hsa-mir-4513	0
Acute Cerebral Infarction	hsa-mir-4516	0
Acute Cerebral Infarction	hsa-mir-4518	0
Acute Cerebral Infarction	hsa-mir-4650	0
Acute Cerebral Infarction	hsa-mir-451b	0
Acute Cerebral Infarction	hsa-mir-4521	0
Acute Cerebral Infarction	hsa-mir-4530	0
Acute Cerebral Infarction	hsa-mir-4532	0
Acute Cerebral Infarction	hsa-mir-4534	0
Acute Cerebral Infarction	hsa-mir-463	0
Acute Cerebral Infarction	hsa-mir-4634	0
Acute Cerebral Infarction	hsa-mir-4639	0
Acute Cerebral Infarction	hsa-mir-552	0
Acute Cerebral Infarction	hsa-mir-4758	0
Acute Cerebral Infarction	hsa-mir-4772	0
Acute Cerebral Infarction	hsa-mir-499b	0
Acute Cerebral Infarction	hsa-mir-500	0
Acute Cerebral Infarction	hsa-mir-5004	0
Acute Cerebral Infarction	hsa-mir-500b	0
Acute Cerebral Infarction	hsa-mir-504	0
Acute Cerebral Infarction	hsa-mir-507	0
Acute Cerebral Infarction	hsa-mir-509	0
Acute Cerebral Infarction	hsa-mir-510	0
Acute Cerebral Infarction	hsa-mir-511	0
Acute Cerebral Infarction	hsa-mir-512	0
Acute Cerebral Infarction	hsa-mir-512-1	0
Acute Cerebral Infarction	hsa-mir-512-2	0
Acute Cerebral Infarction	hsa-mir-513	0
Acute Cerebral Infarction	hsa-mir-513a	0
Acute Cerebral Infarction	hsa-mir-5096	0
Acute Cerebral Infarction	hsa-mir-4764	0
Acute Cerebral Infarction	hsa-mir-4775	0
Acute Cerebral Infarction	hsa-mir-4778	0
Acute Cerebral Infarction	hsa-mir-4782	0
Acute Cerebral Infarction	hsa-mir-4792	0
Acute Cerebral Infarction	hsa-mir-4793	0
Acute Cerebral Infarction	hsa-mir-487a	0
Acute Cerebral Infarction	hsa-mir-498	0
Acute Cerebral Infarction	hsa-mir-487b	0
Acute Cerebral Infarction	hsa-mir-489	0
Acute Cerebral Infarction	hsa-mir-490	0
Acute Cerebral Infarction	hsa-mir-491	0
Acute Cerebral Infarction	hsa-mir-492	0
Acute Cerebral Infarction	hsa-mir-493	0
Acute Cerebral Infarction	hsa-mir-496	0
Acute Cerebral Infarction	hsa-mir-488	0
Acute Cerebral Infarction	hsa-mir-450a	0
Acute Cerebral Infarction	hsa-mir-555	0
Acute Cerebral Infarction	hsa-mir-558	0
Acute Cerebral Infarction	hsa-mir-705	0
Acute Cerebral Infarction	hsa-mir-709	0
Acute Cerebral Infarction	hsa-mir-710	0
Acute Cerebral Infarction	hsa-mir-7107	0
Acute Cerebral Infarction	hsa-mir-711	0
Acute Cerebral Infarction	hsa-mir-712	0
Acute Cerebral Infarction	hsa-mir-743a	0
Acute Cerebral Infarction	hsa-mir-758	0
Acute Cerebral Infarction	hsa-mir-761	0
Acute Cerebral Infarction	hsa-mir-762	0
Acute Cerebral Infarction	hsa-mir-764	0
Acute Cerebral Infarction	hsa-mir-765	0
Acute Cerebral Infarction	hsa-mir-766	0
Acute Cerebral Infarction	hsa-mir-768	0
Acute Cerebral Infarction	hsa-mir-770	0
Acute Cerebral Infarction	hsa-mir-696	0
Acute Cerebral Infarction	hsa-mir-694	0
Acute Cerebral Infarction	hsa-mir-691	0
Acute Cerebral Infarction	hsa-mir-690	0
Acute Cerebral Infarction	hsa-mir-672	0
Acute Cerebral Infarction	hsa-mir-6720	0
Acute Cerebral Infarction	hsa-mir-6721	0
Acute Cerebral Infarction	hsa-mir-6729	0
Acute Cerebral Infarction	hsa-mir-674	0
Acute Cerebral Infarction	hsa-mir-675	0
Acute Cerebral Infarction	hsa-mir-676	0
Acute Cerebral Infarction	hsa-mir-7847	0
Acute Cerebral Infarction	hsa-mir-6780b	0
Acute Cerebral Infarction	hsa-mir-6826	0
Acute Cerebral Infarction	hsa-mir-6836	0
Acute Cerebral Infarction	hsa-mir-6861	0
Acute Cerebral Infarction	hsa-mir-687	0
Acute Cerebral Infarction	hsa-mir-6875	0
Acute Cerebral Infarction	hsa-mir-6880	0
Acute Cerebral Infarction	hsa-mir-6886	0
Acute Cerebral Infarction	hsa-mir-6799	0
Acute Cerebral Infarction	hsa-mir-801	0
Acute Cerebral Infarction	hsa-mir-872	0
Acute Cerebral Infarction	hsa-mir-873	0
Acute Cerebral Infarction	hsa-mir-937	0
Acute Cerebral Infarction	hsa-mir-938	0
Acute Cerebral Infarction	hsa-mir-939	0
Acute Cerebral Infarction	hsa-mir-940	0
Acute Cerebral Infarction	hsa-mir-941-1	0
Acute Cerebral Infarction	hsa-mir-941-3	0
Acute Cerebral Infarction	hsa-mir-941-4	0
Acute Cerebral Infarction	hsa-mir-935	0
Acute Cerebral Infarction	hsa-mir-942	0
Acute Cerebral Infarction	hsa-mir-944	0
Acute Cerebral Infarction	hsa-mir-95	0
Acute Cerebral Infarction	hsa-mir-9500	0
Acute Cerebral Infarction	hsa-mir-9501	0
Acute Cerebral Infarction	hsa-mir-99	0
Acute Cerebral Infarction	hsa-mir-943	0
Acute Cerebral Infarction	hsa-mir-670	0
Acute Cerebral Infarction	hsa-mir-934	0
Acute Cerebral Infarction	hsa-mir-875	0
Acute Cerebral Infarction	hsa-mir-877	0
Acute Cerebral Infarction	hsa-mir-886	0
Acute Cerebral Infarction	hsa-mir-888	0
Acute Cerebral Infarction	hsa-mir-891a	0
Acute Cerebral Infarction	hsa-mir-892a	0
Acute Cerebral Infarction	hsa-mir-892b	0
Acute Cerebral Infarction	hsa-mir-933	0
Acute Cerebral Infarction	hsa-mir-90b	0
Acute Cerebral Infarction	hsa-mir-921	0
Acute Cerebral Infarction	hsa-mir-923	0
Acute Cerebral Infarction	hsa-mir-668	0
Acute Cerebral Infarction	hsa-mir-665	0
Acute Cerebral Infarction	hsa-mir-664b	0
Acute Cerebral Infarction	hsa-mir-587	0
Acute Cerebral Infarction	hsa-mir-589	0
Acute Cerebral Infarction	hsa-mir-591	0
Acute Cerebral Infarction	hsa-mir-595	0
Acute Cerebral Infarction	hsa-mir-597	0
Acute Cerebral Infarction	hsa-mir-599	0
Acute Cerebral Infarction	hsa-mir-603	0
Acute Cerebral Infarction	hsa-mir-586	0
Acute Cerebral Infarction	hsa-mir-604	0
Acute Cerebral Infarction	hsa-mir-606	0
Acute Cerebral Infarction	hsa-mir-6068	0
Acute Cerebral Infarction	hsa-mir-6069	0
Acute Cerebral Infarction	hsa-mir-6075	0
Acute Cerebral Infarction	hsa-mir-610	0
Acute Cerebral Infarction	hsa-mir-6126	0
Acute Cerebral Infarction	hsa-mir-613	0
Acute Cerebral Infarction	hsa-mir-605	0
Acute Cerebral Infarction	hsa-mir-6133	0
Acute Cerebral Infarction	hsa-mir-585	0
Acute Cerebral Infarction	hsa-mir-579	0
Acute Cerebral Infarction	hsa-mir-5582	0
Acute Cerebral Infarction	hsa-mir-5586	0
Acute Cerebral Infarction	hsa-mir-561	0
Acute Cerebral Infarction	hsa-mir-562	0
Acute Cerebral Infarction	hsa-mir-564	0
Acute Cerebral Infarction	hsa-mir-565	0
Acute Cerebral Infarction	hsa-mir-566	0
Acute Cerebral Infarction	hsa-mir-582	0
Acute Cerebral Infarction	hsa-mir-567	0
Acute Cerebral Infarction	hsa-mir-569	0
Acute Cerebral Infarction	hsa-mir-570	0
Acute Cerebral Infarction	hsa-mir-573	0
Acute Cerebral Infarction	hsa-mir-576	0
Acute Cerebral Infarction	hsa-mir-577	0
Acute Cerebral Infarction	hsa-mir-578	0
Acute Cerebral Infarction	hsa-mir-568	0
Acute Cerebral Infarction	hsa-mir-556	0
Acute Cerebral Infarction	hsa-mir-616	0
Acute Cerebral Infarction	hsa-mir-618	0
Acute Cerebral Infarction	hsa-mir-642b	0
Acute Cerebral Infarction	hsa-mir-643	0
Acute Cerebral Infarction	hsa-mir-644	0
Acute Cerebral Infarction	hsa-mir-644a	0
Acute Cerebral Infarction	hsa-mir-644b	0
Acute Cerebral Infarction	hsa-mir-645	0
Acute Cerebral Infarction	hsa-mir-647	0
Acute Cerebral Infarction	hsa-mir-642	0
Acute Cerebral Infarction	hsa-mir-648a	0
Acute Cerebral Infarction	hsa-mir-650	0
Acute Cerebral Infarction	hsa-mir-651	0
Acute Cerebral Infarction	hsa-mir-656	0
Acute Cerebral Infarction	hsa-mir-659	0
Acute Cerebral Infarction	hsa-mir-661	0
Acute Cerebral Infarction	hsa-mir-663b	0
Acute Cerebral Infarction	hsa-mir-664a	0
Acute Cerebral Infarction	hsa-mir-649	0
Acute Cerebral Infarction	hsa-mir-617	0
Acute Cerebral Infarction	hsa-mir-641	0
Acute Cerebral Infarction	hsa-mir-639	0
Acute Cerebral Infarction	hsa-mir-619	0
Acute Cerebral Infarction	hsa-mir-620	0
Acute Cerebral Infarction	hsa-mir-624	0
Acute Cerebral Infarction	hsa-mir-626	0
Acute Cerebral Infarction	hsa-mir-627	0
Acute Cerebral Infarction	hsa-mir-628	0
Acute Cerebral Infarction	hsa-mir-640	0
Acute Cerebral Infarction	hsa-mir-631	0
Acute Cerebral Infarction	hsa-mir-633	0
Acute Cerebral Infarction	hsa-mir-633b	0
Acute Cerebral Infarction	hsa-mir-634	0
Acute Cerebral Infarction	hsa-mir-635	0
Acute Cerebral Infarction	hsa-mir-636	0
Acute Cerebral Infarction	hsa-mir-630	0
Acute Cerebral Infarction	hsa-mir-9a	0
Acute Cerebral Infarction	hsa-mir-4500	0
Acute Cerebral Infarction	hsa-mir-2110	0
Acute Cerebral Infarction	hsa-mir-2116	0
Acute Cerebral Infarction	hsa-mir-216	0
Acute Cerebral Infarction	hsa-mir-216b	0
Acute Cerebral Infarction	hsa-mir-219-1	0
Acute Cerebral Infarction	hsa-mir-219-2	0
Acute Cerebral Infarction	hsa-mir-220a	0
Acute Cerebral Infarction	hsa-mir-1972	0
Acute Cerebral Infarction	hsa-mir-1972-1	0
Acute Cerebral Infarction	hsa-mir-1973	0
Acute Cerebral Infarction	hsa-mir-1974	0
Acute Cerebral Infarction	hsa-mir-1976	0
Acute Cerebral Infarction	hsa-mir-199	0
Acute Cerebral Infarction	hsa-mir-2278	0
Acute Cerebral Infarction	hsa-mir-203a	0
Acute Cerebral Infarction	hsa-mir-23	0
Acute Cerebral Infarction	hsa-mir-23c	0
Acute Cerebral Infarction	hsa-mir-301	0
Acute Cerebral Infarction	hsa-mir-302	0
Acute Cerebral Infarction	hsa-mir-302a	0
Acute Cerebral Infarction	hsa-mir-302d	0
Acute Cerebral Infarction	hsa-mir-302e	0
Acute Cerebral Infarction	hsa-mir-302f	0
Acute Cerebral Infarction	hsa-mir-3065	0
Acute Cerebral Infarction	hsa-mir-3007a	0
Acute Cerebral Infarction	hsa-mir-3074	0
Acute Cerebral Infarction	hsa-mir-3117	0
Acute Cerebral Infarction	hsa-mir-3120	0
Acute Cerebral Infarction	hsa-mir-3126	0
Acute Cerebral Infarction	hsa-mir-3127	0
Acute Cerebral Infarction	hsa-mir-3098	0
Acute Cerebral Infarction	hsa-mir-3	0
Acute Cerebral Infarction	hsa-mir-26	0
Acute Cerebral Infarction	hsa-mir-2682	0
Acute Cerebral Infarction	hsa-mir-27	0
Acute Cerebral Infarction	hsa-mir-2861	0
Acute Cerebral Infarction	hsa-mir-2909	0
Acute Cerebral Infarction	hsa-mir-297	0
Acute Cerebral Infarction	hsa-mir-298	0
Acute Cerebral Infarction	hsa-mir-299a	0
Acute Cerebral Infarction	hsa-mir-294	0
Acute Cerebral Infarction	hsa-mir-196a2	0
Acute Cerebral Infarction	hsa-mir-15	0
Acute Cerebral Infarction	hsa-mir-151	0
Acute Cerebral Infarction	hsa-mir-148	0
Acute Cerebral Infarction	hsa-mir-153-1	0
Acute Cerebral Infarction	hsa-mir-153-2	0
Acute Cerebral Infarction	hsa-mir-1538	0
Acute Cerebral Infarction	hsa-mir-157	0
Acute Cerebral Infarction	hsa-mir-153	0
Acute Cerebral Infarction	hsa-mir-147b	0
Acute Cerebral Infarction	hsa-mir-135a-1	0
Acute Cerebral Infarction	hsa-mir-135a-2	0
Acute Cerebral Infarction	hsa-mir-136	0
Acute Cerebral Infarction	hsa-mir-138-1	0
Acute Cerebral Infarction	hsa-mir-147a	0
Acute Cerebral Infarction	hsa-mir-138-2	0
Acute Cerebral Infarction	hsa-mir-145a	0
Acute Cerebral Infarction	hsa-mir-1468	0
Acute Cerebral Infarction	hsa-mir-3130	0
Acute Cerebral Infarction	hsa-mir-190	0
Acute Cerebral Infarction	hsa-mir-1908	0
Acute Cerebral Infarction	hsa-mir-1909	0
Acute Cerebral Infarction	hsa-mir-190a	0
Acute Cerebral Infarction	hsa-mir-190b	0
Acute Cerebral Infarction	hsa-mir-1914	0
Acute Cerebral Infarction	hsa-mir-191a	0
Acute Cerebral Infarction	hsa-mir-19	0
Acute Cerebral Infarction	hsa-mir-194-2	0
Acute Cerebral Infarction	hsa-mir-196	0
Acute Cerebral Infarction	hsa-mir-192-2	0
Acute Cerebral Infarction	hsa-mir-189	0
Acute Cerebral Infarction	hsa-mir-1897	0
Acute Cerebral Infarction	hsa-mir-1825	0
Acute Cerebral Infarction	hsa-mir-1827	0
Acute Cerebral Infarction	hsa-mir-187	0
Acute Cerebral Infarction	hsa-mir-188	0
Acute Cerebral Infarction	hsa-mir-1826	0
Acute Cerebral Infarction	hsa-mir-449c	0
Acute Cerebral Infarction	hsa-mir-3131	0
Acute Cerebral Infarction	hsa-mir-3142	0
Acute Cerebral Infarction	hsa-mir-3945	0
Acute Cerebral Infarction	hsa-mir-3960	0
Acute Cerebral Infarction	hsa-mir-3976	0
Acute Cerebral Infarction	hsa-mir-410	0
Acute Cerebral Infarction	hsa-mir-411	0
Acute Cerebral Infarction	hsa-mir-412	0
Acute Cerebral Infarction	hsa-mir-422b	0
Acute Cerebral Infarction	hsa-mir-4258	0
Acute Cerebral Infarction	hsa-mir-4262	0
Acute Cerebral Infarction	hsa-mir-4268	0
Acute Cerebral Infarction	hsa-mir-4270	0
Acute Cerebral Infarction	hsa-mir-4271	0
Acute Cerebral Infarction	hsa-mir-4279	0
Acute Cerebral Infarction	hsa-mir-3940	0
Acute Cerebral Infarction	hsa-mir-3928	0
Acute Cerebral Infarction	hsa-mir-3926	0
Acute Cerebral Infarction	hsa-mir-3925	0
Acute Cerebral Infarction	hsa-mir-3689d	0
Acute Cerebral Infarction	hsa-mir-371a	0
Acute Cerebral Infarction	hsa-mir-371b	0
Acute Cerebral Infarction	hsa-mir-374b	0
Acute Cerebral Infarction	hsa-mir-376	0
Acute Cerebral Infarction	hsa-mir-376a	0
Acute Cerebral Infarction	hsa-mir-376a-1	0
Acute Cerebral Infarction	hsa-mir-4281	0
Acute Cerebral Infarction	hsa-mir-376a-2	0
Acute Cerebral Infarction	hsa-mir-383	0
Acute Cerebral Infarction	hsa-mir-384	0
Acute Cerebral Infarction	hsa-mir-3908	0
Acute Cerebral Infarction	hsa-mir-3909	0
Acute Cerebral Infarction	hsa-mir-3913	0
Acute Cerebral Infarction	hsa-mir-3915	0
Acute Cerebral Infarction	hsa-mir-3923	0
Acute Cerebral Infarction	hsa-mir-380	0
Acute Cerebral Infarction	hsa-mir-4282	0
Acute Cerebral Infarction	hsa-mir-4284	0
Acute Cerebral Infarction	hsa-mir-4286	0
Acute Cerebral Infarction	hsa-mir-4447	0
Acute Cerebral Infarction	hsa-mir-4448	0
Acute Cerebral Infarction	hsa-mir-4455	0
Acute Cerebral Infarction	hsa-mir-4458	0
Acute Cerebral Infarction	hsa-mir-4466	0
Acute Cerebral Infarction	hsa-mir-4467	0
Acute Cerebral Infarction	hsa-mir-4469	0
Acute Cerebral Infarction	hsa-mir-4446	0
Acute Cerebral Infarction	hsa-mir-4476	0
Acute Cerebral Infarction	hsa-mir-448	0
Acute Cerebral Infarction	hsa-mir-4480	0
Acute Cerebral Infarction	hsa-mir-4487	0
Acute Cerebral Infarction	hsa-mir-4488	0
Acute Cerebral Infarction	hsa-mir-4489	0
Acute Cerebral Infarction	hsa-mir-449	0
Acute Cerebral Infarction	hsa-mir-4496	0
Acute Cerebral Infarction	hsa-mir-4478	0
Acute Cerebral Infarction	hsa-mir-3687	0
Acute Cerebral Infarction	hsa-mir-4443	0
Acute Cerebral Infarction	hsa-mir-4436b-1	0
Acute Cerebral Infarction	hsa-mir-4290	0
Acute Cerebral Infarction	hsa-mir-4291	0
Acute Cerebral Infarction	hsa-mir-4293	0
Acute Cerebral Infarction	hsa-mir-4294	0
Acute Cerebral Infarction	hsa-mir-4295	0
Acute Cerebral Infarction	hsa-mir-4298	0
Acute Cerebral Infarction	hsa-mir-4436b-2	0
Acute Cerebral Infarction	hsa-mir-4301	0
Acute Cerebral Infarction	hsa-mir-4317	0
Acute Cerebral Infarction	hsa-mir-432	0
Acute Cerebral Infarction	hsa-mir-4324	0
Acute Cerebral Infarction	hsa-mir-43c	0
Acute Cerebral Infarction	hsa-mir-4417	0
Acute Cerebral Infarction	hsa-mir-4423	0
Acute Cerebral Infarction	hsa-mir-4429	0
Acute Cerebral Infarction	hsa-mir-3686	0
Acute Cerebral Infarction	hsa-mir-3682	0
Acute Cerebral Infarction	hsa-mir-3677	0
Acute Cerebral Infarction	hsa-mir-3196	0
Acute Cerebral Infarction	hsa-mir-32	0
Acute Cerebral Infarction	hsa-mir-320	0
Acute Cerebral Infarction	hsa-mir-3200	0
Acute Cerebral Infarction	hsa-mir-3201	0
Acute Cerebral Infarction	hsa-mir-320c	0
Acute Cerebral Infarction	hsa-mir-3189	0
Acute Cerebral Infarction	hsa-mir-320c-1	0
Acute Cerebral Infarction	hsa-mir-320d	0
Acute Cerebral Infarction	hsa-mir-320d-1	0
Acute Cerebral Infarction	hsa-mir-320d-2	0
Acute Cerebral Infarction	hsa-mir-320e	0
Acute Cerebral Infarction	hsa-mir-322	0
Acute Cerebral Infarction	hsa-mir-323b	0
Acute Cerebral Infarction	hsa-mir-320c-2	0
Acute Cerebral Infarction	hsa-mir-325	0
Acute Cerebral Infarction	hsa-mir-3185	0
Acute Cerebral Infarction	hsa-mir-3179-3	0
Acute Cerebral Infarction	hsa-mir-3144	0
Acute Cerebral Infarction	hsa-mir-3148	0
Acute Cerebral Infarction	hsa-mir-3149	0
Acute Cerebral Infarction	hsa-mir-3151	0
Acute Cerebral Infarction	hsa-mir-3156	0
Acute Cerebral Infarction	hsa-mir-3158	0
Acute Cerebral Infarction	hsa-mir-3162	0
Acute Cerebral Infarction	hsa-mir-3182	0
Acute Cerebral Infarction	hsa-mir-3163	0
Acute Cerebral Infarction	hsa-mir-3172	0
Acute Cerebral Infarction	hsa-mir-3175	0
Acute Cerebral Infarction	hsa-mir-3176	0
Acute Cerebral Infarction	hsa-mir-3177	0
Acute Cerebral Infarction	hsa-mir-3178	0
Acute Cerebral Infarction	hsa-mir-3179-1	0
Acute Cerebral Infarction	hsa-mir-3179-2	0
Acute Cerebral Infarction	hsa-mir-3171	0
Acute Cerebral Infarction	hsa-mir-3138	0
Acute Cerebral Infarction	hsa-mir-329	0
Acute Cerebral Infarction	hsa-mir-3622b	0
Acute Cerebral Infarction	hsa-mir-3646	0
Acute Cerebral Infarction	hsa-mir-3648	0
Acute Cerebral Infarction	hsa-mir-365	0
Acute Cerebral Infarction	hsa-mir-365-1	0
Acute Cerebral Infarction	hsa-mir-365-2	0
Acute Cerebral Infarction	hsa-mir-3653	0
Acute Cerebral Infarction	hsa-mir-3622a	0
Acute Cerebral Infarction	hsa-mir-3654	0
Acute Cerebral Infarction	hsa-mir-3658	0
Acute Cerebral Infarction	hsa-mir-3662	0
Acute Cerebral Infarction	hsa-mir-3663	0
Acute Cerebral Infarction	hsa-mir-3664	0
Acute Cerebral Infarction	hsa-mir-3666	0
Acute Cerebral Infarction	hsa-mir-3673	0
Acute Cerebral Infarction	hsa-mir-3676	0
Acute Cerebral Infarction	hsa-mir-3656	0
Acute Cerebral Infarction	hsa-mir-3620	0
Acute Cerebral Infarction	hsa-mir-3614	0
Acute Cerebral Infarction	hsa-mir-329-1	0
Acute Cerebral Infarction	hsa-mir-329-2	0
Acute Cerebral Infarction	hsa-mir-33	0
Acute Cerebral Infarction	hsa-mir-340	0
Acute Cerebral Infarction	hsa-mir-345	0
Acute Cerebral Infarction	hsa-mir-3619	0
Acute Cerebral Infarction	hsa-mir-350	0
Acute Cerebral Infarction	hsa-mir-355	0
Acute Cerebral Infarction	hsa-mir-355p	0
Acute Cerebral Infarction	hsa-mir-3591	0
Acute Cerebral Infarction	hsa-mir-3607	0
Acute Cerebral Infarction	hsa-mir-3610	0
Acute Cerebral Infarction	hsa-mir-3611	0
Acute Cerebral Infarction	hsa-mir-3613	0
Acute Cerebral Infarction	hsa-mir-352	0
Acute Cerebral Infarction	hsa-mir-135	0
Acute Cerebral Infarction	hsa-mir-1343	0
Acute Cerebral Infarction	hsa-mir-1270	0
Acute Cerebral Infarction	hsa-mir-1271	0
Acute Cerebral Infarction	hsa-mir-1273	0
Acute Cerebral Infarction	hsa-mir-1273a	0
Acute Cerebral Infarction	hsa-mir-1273c	0
Acute Cerebral Infarction	hsa-mir-1273d	0
Acute Cerebral Infarction	hsa-mir-1273g	0
Acute Cerebral Infarction	hsa-mir-1274a	0
Acute Cerebral Infarction	hsa-mir-1274b	0
Acute Cerebral Infarction	hsa-mir-1275	0
Acute Cerebral Infarction	hsa-mir-1276	0
Acute Cerebral Infarction	hsa-mir-1277	0
Acute Cerebral Infarction	hsa-mir-1281	0
Acute Cerebral Infarction	hsa-mir-1282	0
Acute Cerebral Infarction	hsa-mir-1283	0
Acute Cerebral Infarction	hsa-mir-126a	0
Acute Cerebral Infarction	hsa-mir-1269a	0
Acute Cerebral Infarction	hsa-mir-1269	0
Acute Cerebral Infarction	hsa-mir-1254	0
Acute Cerebral Infarction	hsa-mir-1256	0
Acute Cerebral Infarction	hsa-mir-1258	0
Acute Cerebral Infarction	hsa-mir-1284	0
Acute Cerebral Infarction	hsa-mir-1260a	0
Acute Cerebral Infarction	hsa-mir-1261	0
Acute Cerebral Infarction	hsa-mir-1264	0
Acute Cerebral Infarction	hsa-mir-1265	0
Acute Cerebral Infarction	hsa-mir-1267	0
Acute Cerebral Infarction	hsa-mir-1268a	0
Acute Cerebral Infarction	hsa-mir-1268b	0
Acute Cerebral Infarction	hsa-mir-1260	0
Acute Cerebral Infarction	hsa-mir-1285-1	0
Acute Cerebral Infarction	hsa-mir-1285-2	0
Acute Cerebral Infarction	hsa-mir-1286	0
Acute Cerebral Infarction	hsa-mir-1302-5	0
Acute Cerebral Infarction	hsa-mir-1302-6	0
Acute Cerebral Infarction	hsa-mir-1302-7	0
Acute Cerebral Infarction	hsa-mir-1302-8	0
Acute Cerebral Infarction	hsa-mir-1303	0
Acute Cerebral Infarction	hsa-mir-1304	0
Acute Cerebral Infarction	hsa-mir-1305	0
Acute Cerebral Infarction	hsa-mir-1302-4	0
Acute Cerebral Infarction	hsa-mir-1307	0
Acute Cerebral Infarction	hsa-mir-1322	0
Acute Cerebral Infarction	hsa-mir-1324	0
Acute Cerebral Infarction	hsa-mir-1308	0
Acute Cerebral Infarction	hsa-mir-125	0
Acute Cerebral Infarction	hsa-mir-1302-3	0
Acute Cerebral Infarction	hsa-mir-1302-1	0
Acute Cerebral Infarction	hsa-mir-1287	0
Acute Cerebral Infarction	hsa-mir-1288	0
Acute Cerebral Infarction	hsa-mir-129-1	0
Acute Cerebral Infarction	hsa-mir-129-2	0
Acute Cerebral Infarction	hsa-mir-1291	0
Acute Cerebral Infarction	hsa-mir-1292	0
Acute Cerebral Infarction	hsa-mir-1293	0
Acute Cerebral Infarction	hsa-mir-1302-2	0
Acute Cerebral Infarction	hsa-mir-1294	0
Acute Cerebral Infarction	hsa-mir-1295b	0
Acute Cerebral Infarction	hsa-mir-1296	0
Acute Cerebral Infarction	hsa-mir-1298	0
Acute Cerebral Infarction	hsa-mir-1299	0
Acute Cerebral Infarction	hsa-mir-129b	0
Acute Cerebral Infarction	hsa-mir-1300	0
Acute Cerebral Infarction	hsa-mir-1301	0
Acute Cerebral Infarction	hsa-mir-1295a	0
Acute Cerebral Infarction	hsa-mir-124a-3	0
Acute Cerebral Infarction	hsa-mir-124a-2	0
Acute Cerebral Infarction	hsa-mir-124a-1	0
Acute Cerebral Infarction	hsa-mir-10	0
Acute Cerebral Infarction	hsa-mir-103-1	0
Acute Cerebral Infarction	hsa-mir-103b	0
Acute Cerebral Infarction	hsa-mir-105	0
Acute Cerebral Infarction	hsa-mir-105-2	0
Acute Cerebral Infarction	hsa-mir-1228	0
Acute Cerebral Infarction	hsa-mir-1229	0
Acute Cerebral Infarction	hsa-mir-122a	0
Acute Cerebral Infarction	hsa-mir-1231	0
Acute Cerebral Infarction	hsa-mir-1233	0
Acute Cerebral Infarction	hsa-mir-1234	0
Acute Cerebral Infarction	hsa-mir-1236	0
Acute Cerebral Infarction	hsa-mir-1227	0
Acute Cerebral Infarction	hsa-mir-1237	0
Acute Cerebral Infarction	hsa-mir-1244	0
Acute Cerebral Infarction	hsa-mir-1245a	0
Acute Cerebral Infarction	hsa-mir-1245b	0
Acute Cerebral Infarction	hsa-mir-1247	0
Acute Cerebral Infarction	hsa-mir-1248	0
Acute Cerebral Infarction	hsa-mir-124a	0
Acute Cerebral Infarction	hsa-mir-1238	0
Acute Cerebral Infarction	hsa-mir-105-1	0
Acute Cerebral Infarction	hsa-mir-1226	0
Acute Cerebral Infarction	hsa-mir-1224	0
Acute Cerebral Infarction	hsa-mir-1178	0
Acute Cerebral Infarction	hsa-mir-1179	0
Acute Cerebral Infarction	hsa-mir-1180	0
Acute Cerebral Infarction	hsa-mir-1225	0
Acute Cerebral Infarction	hsa-mir-1181	0
Acute Cerebral Infarction	hsa-mir-1183	0
Acute Cerebral Infarction	hsa-mir-1184	0
Acute Cerebral Infarction	hsa-mir-1184-1	0
Acute Cerebral Infarction	hsa-mir-1185	0
Acute Cerebral Infarction	hsa-mir-1202	0
Acute Cerebral Infarction	hsa-mir-1206	0
Acute Cerebral Infarction	hsa-mir-1207	0
Acute Cerebral Infarction	hsa-mir-1182	0
Acute Coronary Syndrome	hsa-mir-375	9.0153
Acute Coronary Syndrome	hsa-mir-143	8.55199
Acute Coronary Syndrome	hsa-mir-106a	8.54805
Acute Coronary Syndrome	hsa-mir-155	8.49405
Acute Coronary Syndrome	hsa-mir-203	7.65167
Acute Coronary Syndrome	hsa-mir-194	7.56993
Acute Coronary Syndrome	hsa-mir-29a	7.5649
Acute Coronary Syndrome	hsa-let-7b	7.55311
Acute Coronary Syndrome	hsa-mir-132	7.52653
Acute Coronary Syndrome	hsa-let-7e	7.51283
Acute Coronary Syndrome	hsa-mir-107	7.50793
Acute Coronary Syndrome	hsa-mir-126	7.45952
Acute Coronary Syndrome	hsa-mir-205	7.39974
Acute Coronary Syndrome	hsa-mir-495	7.36419
Acute Coronary Syndrome	hsa-mir-135b	7.33935
Acute Coronary Syndrome	hsa-mir-1	7.32611
Acute Coronary Syndrome	hsa-mir-523	7.32015
Acute Coronary Syndrome	hsa-mir-196b	7.30256
Acute Coronary Syndrome	hsa-mir-106b	7.28583
Acute Coronary Syndrome	hsa-mir-152	7.12387
Acute Coronary Syndrome	hsa-let-7d	7.02652
Acute Coronary Syndrome	hsa-mir-520c	7.0181
Acute Coronary Syndrome	hsa-mir-181b	6.93092
Acute Coronary Syndrome	hsa-mir-16-2	6.91224
Acute Coronary Syndrome	hsa-mir-10b	6.87269
Acute Coronary Syndrome	hsa-mir-16	6.85078
Acute Coronary Syndrome	hsa-mir-338	6.83747
Acute Coronary Syndrome	hsa-mir-193b	6.75812
Acute Coronary Syndrome	hsa-mir-183	6.72328
Acute Coronary Syndrome	hsa-mir-135a	6.67122
Acute Coronary Syndrome	hsa-mir-144	6.62252
Acute Coronary Syndrome	hsa-mir-451a	6.59782
Acute Coronary Syndrome	hsa-mir-206	6.56931
Acute Coronary Syndrome	hsa-mir-184	6.54889
Acute Coronary Syndrome	hsa-mir-145	6.54585
Acute Coronary Syndrome	hsa-mir-103a-2	6.53698
Acute Coronary Syndrome	hsa-mir-22	6.48079
Acute Coronary Syndrome	hsa-let-7a-2	6.45709
Acute Coronary Syndrome	hsa-mir-212	6.45184
Acute Coronary Syndrome	hsa-mir-221	6.44974
Acute Coronary Syndrome	hsa-mir-92a-1	6.42723
Acute Coronary Syndrome	hsa-mir-125b-1	6.42029
Acute Coronary Syndrome	hsa-mir-200b	6.41999
Acute Coronary Syndrome	hsa-mir-625	6.41008
Acute Coronary Syndrome	hsa-mir-92a-2	6.39616
Acute Coronary Syndrome	hsa-mir-517a	6.39109
Acute Coronary Syndrome	hsa-mir-181a-2	6.38102
Acute Coronary Syndrome	hsa-mir-337	6.36961
Acute Coronary Syndrome	hsa-mir-31	6.36061
Acute Coronary Syndrome	hsa-mir-125b	6.35014
Acute Coronary Syndrome	hsa-mir-191	6.34532
Acute Coronary Syndrome	hsa-mir-99a	6.32771
Acute Coronary Syndrome	hsa-mir-584	6.31202
Acute Coronary Syndrome	hsa-mir-185	6.24621
Acute Coronary Syndrome	hsa-mir-181	6.21874
Acute Coronary Syndrome	hsa-mir-320a	6.21825
Acute Coronary Syndrome	hsa-mir-211	6.20559
Acute Coronary Syndrome	hsa-mir-222	6.20231
Acute Coronary Syndrome	hsa-mir-7-1	6.19834
Acute Coronary Syndrome	hsa-mir-18a	6.18919
Acute Coronary Syndrome	hsa-mir-146b	6.18494
Acute Coronary Syndrome	hsa-mir-663	6.16912
Acute Coronary Syndrome	hsa-mir-25	6.16322
Acute Coronary Syndrome	hsa-mir-324	6.16195
Acute Coronary Syndrome	hsa-mir-125b-2	6.14908
Acute Coronary Syndrome	hsa-mir-29b-2	6.13447
Acute Coronary Syndrome	hsa-mir-130	6.11566
Acute Coronary Syndrome	hsa-mir-140	6.11312
Acute Coronary Syndrome	hsa-mir-106	6.11089
Acute Coronary Syndrome	hsa-mir-200C	6.10723
Acute Coronary Syndrome	hsa-mir-148a	6.10451
Acute Coronary Syndrome	hsa-mir-4449	6.06362
Acute Coronary Syndrome	hsa-mir-34a	6.05994
Acute Coronary Syndrome	hsa-mir-204	6.02747
Acute Coronary Syndrome	hsa-mir-127	6.025
Acute Coronary Syndrome	Hsa-mir-93	6.02011
Acute Coronary Syndrome	hsa-mir-378a	6.01818
Acute Coronary Syndrome	hsa-mir-199a-1	6.01558
Acute Coronary Syndrome	hsa-mir-1-1	6.01558
Acute Coronary Syndrome	hsa-mir-372	5.99777
Acute Coronary Syndrome	hsa-mir-296	5.99612
Acute Coronary Syndrome	hsa-mir-200a	5.98957
Acute Coronary Syndrome	hsa-mir-328	5.97362
Acute Coronary Syndrome	hsa-mir-195	5.97035
Acute Coronary Syndrome	hsa-mir-150	5.96572
Acute Coronary Syndrome	hsa-mir-19a	5.96572
Acute Coronary Syndrome	hsa-mir-20a	5.96572
Acute Coronary Syndrome	hsa-mir-17	5.96572
Acute Coronary Syndrome	hsa-mir-141	5.96572
Acute Coronary Syndrome	hsa-mir-210	5.96572
Acute Coronary Syndrome	hsa-mir-133a-2	5.95654
Acute Coronary Syndrome	hsa-mir-96	5.9526
Acute Coronary Syndrome	hsa-mir-29c	5.87146
Acute Coronary Syndrome	hsa-mir-186	5.869
Acute Coronary Syndrome	hsa-mir-99b	5.8631
Acute Coronary Syndrome	hsa-mir-20b	5.85952
Acute Coronary Syndrome	hsa-mir-181a	5.83269
Acute Coronary Syndrome	hsa-mir-142	5.83098
Acute Coronary Syndrome	hsa-mir-101	5.8307
Acute Coronary Syndrome	hsa-mir-133	5.83039
Acute Coronary Syndrome	hsa-mir-197	5.82176
Acute Coronary Syndrome	hsa-mir-373	5.81579
Acute Coronary Syndrome	hsa-mir-199b	5.81579
Acute Coronary Syndrome	hsa-mir-23a	5.8082
Acute Coronary Syndrome	hsa-mir-365a	5.75546
Acute Coronary Syndrome	hsa-mir-335	5.73633
Acute Coronary Syndrome	hsa-mir-646	5.73409
Acute Coronary Syndrome	hsa-mir-34b	5.70792
Acute Coronary Syndrome	hsa-mir-34c	5.70169
Acute Coronary Syndrome	hsa-mir-7	5.69692
Acute Coronary Syndrome	hsa-mir-200	5.69692
Acute Coronary Syndrome	hsa-mir-208a	5.6836
Acute Coronary Syndrome	hsa-mir-1-2	5.68277
Acute Coronary Syndrome	hsa-mir-452	5.67878
Acute Coronary Syndrome	hsa-mir-339	5.65707
Acute Coronary Syndrome	hsa-mir-370	5.64922
Acute Coronary Syndrome	hsa-mir-424	5.63162
Acute Coronary Syndrome	hsa-mir-300	5.61506
Acute Coronary Syndrome	hsa-mir-92b	5.594
Acute Coronary Syndrome	hsa-mir-342	5.58596
Acute Coronary Syndrome	hsa-mir-1915	5.58045
Acute Coronary Syndrome	hsa-mir-19b	5.56919
Acute Coronary Syndrome	hsa-let-7a-1	5.53371
Acute Coronary Syndrome	hsa-mir-15b	5.51951
Acute Coronary Syndrome	hsa-mir-148b	5.51106
Acute Coronary Syndrome	hsa-mir-1280	5.48022
Acute Coronary Syndrome	hsa-mir-29b-1	5.43964
Acute Coronary Syndrome	hsa-mir-9-1	5.43766
Acute Coronary Syndrome	hsa-mir-30	5.42912
Acute Coronary Syndrome	hsa-mir-326	5.41316
Acute Coronary Syndrome	hsa-mir-147	5.4073
Acute Coronary Syndrome	hsa-mir-449a	5.39101
Acute Coronary Syndrome	hsa-mir-100	5.38653
Acute Coronary Syndrome	hsa-mir-874	5.38459
Acute Coronary Syndrome	hsa-mir-532	5.38363
Acute Coronary Syndrome	hsa-mir-133a	5.3771
Acute Coronary Syndrome	hsa-mir-367	5.37593
Acute Coronary Syndrome	hsa-mir-199a-2	5.3535
Acute Coronary Syndrome	hsa-mir-331	5.33991
Acute Coronary Syndrome	hsa-mir-128-2	5.33991
Acute Coronary Syndrome	hsa-mir-103a-1	5.33991
Acute Coronary Syndrome	hsa-mir-29b	5.33048
Acute Coronary Syndrome	hsa-mir-16-1	5.32201
Acute Coronary Syndrome	hsa-mir-19b-1	5.27829
Acute Coronary Syndrome	hsa-let-7a-3	5.26034
Acute Coronary Syndrome	hsa-mir-4454	5.25985
Acute Coronary Syndrome	hsa-mir-454	5.24119
Acute Coronary Syndrome	hsa-mir-33b	5.23256
Acute Coronary Syndrome	hsa-mir-103a	5.22677
Acute Coronary Syndrome	hsa-mir-483	5.19926
Acute Coronary Syndrome	hsa-let-7c	5.19505
Acute Coronary Syndrome	hsa-mir-218	5.17657
Acute Coronary Syndrome	hsa-mir-409	5.16459
Acute Coronary Syndrome	hsa-mir-21	5.1636
Acute Coronary Syndrome	hsa-mir-15a	5.15838
Acute Coronary Syndrome	hsa-mir-218-1	5.15536
Acute Coronary Syndrome	hsa-mir-590	5.14756
Acute Coronary Syndrome	hsa-mir-24-1	5.14149
Acute Coronary Syndrome	hsa-let-7f-1	5.14055
Acute Coronary Syndrome	hsa-mir-192	5.12731
Acute Coronary Syndrome	hsa-mir-494	5.12226
Acute Coronary Syndrome	hsa-mir-30a	5.12103
Acute Coronary Syndrome	hsa-mir-218-2	5.11164
Acute Coronary Syndrome	hsa-mir-133b	5.11164
Acute Coronary Syndrome	hsa-mir-193a	5.11164
Acute Coronary Syndrome	hsa-mir-133a-1	5.08651
Acute Coronary Syndrome	hsa-mir-151a	5.08446
Acute Coronary Syndrome	hsa-mir-181b-1	5.07234
Acute Coronary Syndrome	hsa-mir-598	5.07203
Acute Coronary Syndrome	hsa-mir-323a	5.06517
Acute Coronary Syndrome	hsa-mir-423	5.05481
Acute Coronary Syndrome	hsa-mir-154	5.05123
Acute Coronary Syndrome	hsa-mir-302c	5.04109
Acute Coronary Syndrome	hsa-mir-376c	5.0407
Acute Coronary Syndrome	hsa-mir-130b	5.02769
Acute Coronary Syndrome	hsa-mir-421	5.01765
Acute Coronary Syndrome	hsa-mir-103	5.01244
Acute Coronary Syndrome	hsa-let-7i	4.97861
Acute Coronary Syndrome	hsa-mir-497	4.97061
Acute Coronary Syndrome	hsa-let-7a	4.95907
Acute Coronary Syndrome	hsa-let-7f	4.92671
Acute Coronary Syndrome	hsa-mir-26a	4.91535
Acute Coronary Syndrome	hsa-mir-30c-1	4.90917
Acute Coronary Syndrome	hsa-mir-128-1	4.90867
Acute Coronary Syndrome	hsa-mir-451	4.90775
Acute Coronary Syndrome	hsa-mir-377	4.90375
Acute Coronary Syndrome	hsa-mir-28	4.89916
Acute Coronary Syndrome	hsa-mir-181d	4.88666
Acute Coronary Syndrome	hsa-mir-708	4.8736
Acute Coronary Syndrome	hsa-mir-24-2	4.87269
Acute Coronary Syndrome	hsa-mir-138	4.83618
Acute Coronary Syndrome	hsa-mir-429	4.83618
Acute Coronary Syndrome	hsa-mir-34	4.82995
Acute Coronary Syndrome	hsa-mir-7-3	4.82712
Acute Coronary Syndrome	hsa-mir-7-2	4.82712
Acute Coronary Syndrome	hsa-mir-196a-2	4.82334
Acute Coronary Syndrome	hsa-mir-720	4.81956
Acute Coronary Syndrome	hsa-mir-214	4.81012
Acute Coronary Syndrome	hsa-mir-519d	4.79032
Acute Coronary Syndrome	hsa-mir-423-5p	4.78804
Acute Coronary Syndrome	hsa-mir-885	4.78098
Acute Coronary Syndrome	hsa-mir-601	4.76885
Acute Coronary Syndrome	hsa-mir-1254-1	4.73648
Acute Coronary Syndrome	hsa-mir-128a	4.73363
Acute Coronary Syndrome	hsa-mir-660	4.73227
Acute Coronary Syndrome	hsa-mir-182	4.71814
Acute Coronary Syndrome	hsa-mir-19b-2	4.70669
Acute Coronary Syndrome	hsa-mir-101-1	4.70523
Acute Coronary Syndrome	hsa-mir-101-2	4.70523
Acute Coronary Syndrome	hsa-mir-193	4.67342
Acute Coronary Syndrome	hsa-mir-9-2	4.6653
Acute Coronary Syndrome	hsa-mir-425	4.65382
Acute Coronary Syndrome	hsa-mir-648	4.63616
Acute Coronary Syndrome	hsa-let-7	4.63296
Acute Coronary Syndrome	hsa-let-7g	4.61341
Acute Coronary Syndrome	hsa-mir-196a	4.59747
Acute Coronary Syndrome	hsa-mir-302b	4.56873
Acute Coronary Syndrome	hsa-mir-449b	4.56033
Acute Coronary Syndrome	hsa-mir-376b	4.5534
Acute Coronary Syndrome	hsa-mir-1290	4.55025
Acute Coronary Syndrome	hsa-mir-4732	4.54987
Acute Coronary Syndrome	hsa-mir-4505	4.54865
Acute Coronary Syndrome	hsa-mir-128	4.54858
Acute Coronary Syndrome	hsa-mir-181b-2	4.54137
Acute Coronary Syndrome	hsa-mir-433	4.52168
Acute Coronary Syndrome	hsa-mir-524	4.51218
Acute Coronary Syndrome	hsa-mir-572	4.50812
Acute Coronary Syndrome	hsa-mir-299	4.48359
Acute Coronary Syndrome	hsa-mir-217	4.4814
Acute Coronary Syndrome	hsa-mir-301a	4.45874
Acute Coronary Syndrome	hsa-let-7f-2	4.42942
Acute Coronary Syndrome	hsa-mir-219	4.42551
Acute Coronary Syndrome	hsa-mir-379	4.41528
Acute Coronary Syndrome	hsa-mir-551b	4.41099
Acute Coronary Syndrome	hsa-mir-374a	4.41046
Acute Coronary Syndrome	hsa-mir-422a	4.41037
Acute Coronary Syndrome	hsa-mir-134	4.37762
Acute Coronary Syndrome	hsa-mir-485	4.36162
Acute Coronary Syndrome	hsa-mir-622	4.30271
Acute Coronary Syndrome	hsa-mir-760	4.28111
Acute Coronary Syndrome	hsa-mir-642a	4.24258
Acute Coronary Syndrome	hsa-mir-612	4.24258
Acute Coronary Syndrome	hsa-mir-638	4.23974
Acute Coronary Syndrome	hsa-mir-1297	4.21411
Acute Coronary Syndrome	hsa-mir-615	4.21015
Acute Coronary Syndrome	hsa-mir-503	4.1944
Acute Coronary Syndrome	hsa-mir-382	4.19223
Acute Coronary Syndrome	hsa-mir-23b	4.19095
Acute Coronary Syndrome	hsa-mir-363	4.16935
Acute Coronary Syndrome	hsa-mir-202	4.15559
Acute Coronary Syndrome	hsa-mir-27a	4.14968
Acute Coronary Syndrome	hsa-mir-663a	4.13013
Acute Coronary Syndrome	hsa-mir-655	4.12772
Acute Coronary Syndrome	hsa-mir-516a-2	4.10518
Acute Coronary Syndrome	hsa-mir-516a-1	4.10518
Acute Coronary Syndrome	hsa-mir-499a	4.09174
Acute Coronary Syndrome	hsa-mir-501	4.07347
Acute Coronary Syndrome	hsa-mir-33a	4.07108
Acute Coronary Syndrome	hsa-mir-657	4.03479
Acute Coronary Syndrome	hsa-mir-361	4.03177
Acute Coronary Syndrome	hsa-mir-484	4.01746
Acute Coronary Syndrome	hsa-mir-718	4.01692
Acute Coronary Syndrome	hsa-mir-574	4.00949
Acute Coronary Syndrome	hsa-mir-744	4.00859
Acute Coronary Syndrome	hsa-mir-629	3.99286
Acute Coronary Syndrome	hsa-mir-128b	3.97683
Acute Coronary Syndrome	hsa-mir-431	3.96201
Acute Coronary Syndrome	hsa-mir-1233-2	3.92965
Acute Coronary Syndrome	hsa-mir-1233-1	3.92965
Acute Coronary Syndrome	hsa-mir-130a	3.91661
Acute Coronary Syndrome	hsa-mir-26a-1	3.89316
Acute Coronary Syndrome	hsa-mir-600	3.87249
Acute Coronary Syndrome	hsa-mir-596	3.87249
Acute Coronary Syndrome	hsa-mir-654	3.87249
Acute Coronary Syndrome	hsa-mir-662	3.87249
Acute Coronary Syndrome	hsa-mir-611	3.87249
Acute Coronary Syndrome	hsa-mir-525	3.87153
Acute Coronary Syndrome	hsa-mir-632	3.86856
Acute Coronary Syndrome	hsa-mir-18	3.86761
Acute Coronary Syndrome	hsa-mir-92-1	3.86761
Acute Coronary Syndrome	hsa-mir-30b	3.85355
Acute Coronary Syndrome	hsa-mir-602	3.84514
Acute Coronary Syndrome	hsa-mir-500a	3.83752
Acute Coronary Syndrome	hsa-mir-369	3.83752
Acute Coronary Syndrome	hsa-mir-378	3.83549
Acute Coronary Syndrome	hsa-mir-103b-1	3.81796
Acute Coronary Syndrome	hsa-mir-103b-2	3.81796
Acute Coronary Syndrome	hsa-mir-637	3.81363
Acute Coronary Syndrome	hsa-mir-30c-2	3.81336
Acute Coronary Syndrome	hsa-mir-767	3.81113
Acute Coronary Syndrome	hsa-mir-181c	3.80991
Acute Coronary Syndrome	hsa-mir-664	3.78724
Acute Coronary Syndrome	hsa-mir-518c	3.78724
Acute Coronary Syndrome	hsa-mir-658	3.78724
Acute Coronary Syndrome	hsa-mir-769	3.78724
Acute Coronary Syndrome	hsa-mir-571	3.78724
Acute Coronary Syndrome	hsa-mir-518b	3.78724
Acute Coronary Syndrome	hsa-mir-509-1	3.78724
Acute Coronary Syndrome	hsa-mir-509-2	3.78724
Acute Coronary Syndrome	hsa-mir-26b	3.7729
Acute Coronary Syndrome	hsa-mir-161	3.76742
Acute Coronary Syndrome	hsa-mir-5010	3.76742
Acute Coronary Syndrome	hsa-mir-112	3.76742
Acute Coronary Syndrome	hsa-mir-224	3.75284
Acute Coronary Syndrome	hsa-mir-27b	3.75284
Acute Coronary Syndrome	hsa-mir-124	3.75101
Acute Coronary Syndrome	hsa-mir-18b	3.74661
Acute Coronary Syndrome	hsa-mir-30c	3.74184
Acute Coronary Syndrome	hsa-mir-98	3.74184
Acute Coronary Syndrome	hsa-mir-199a	3.74184
Acute Coronary Syndrome	hsa-mir-519a	3.72477
Acute Coronary Syndrome	hsa-mir-371	3.72324
Acute Coronary Syndrome	hsa-mir-124-1	3.71949
Acute Coronary Syndrome	hsa-mir-124-2	3.71949
Acute Coronary Syndrome	hsa-mir-124-3	3.71949
Acute Coronary Syndrome	hsa-mir-455	3.71666
Acute Coronary Syndrome	hsa-mir-139	3.71472
Acute Coronary Syndrome	hsa-mir-92	3.71329
Acute Coronary Syndrome	hsa-mir-4306	3.67298
Acute Coronary Syndrome	hsa-mir-802	3.67157
Acute Coronary Syndrome	hsa-mir-614	3.66655
Acute Coronary Syndrome	hsa-mir-24	3.66011
Acute Coronary Syndrome	hsa-mir-516a	3.65243
Acute Coronary Syndrome	hsa-mir-621	3.64993
Acute Coronary Syndrome	hsa-mir-592	3.64844
Acute Coronary Syndrome	hsa-mir-5100	3.62705
Acute Coronary Syndrome	hsa-mir-1471	3.62635
Acute Coronary Syndrome	hsa-mir-320b	3.62604
Acute Coronary Syndrome	hsa-mir-593	3.62604
Acute Coronary Syndrome	hsa-mir-519b	3.61627
Acute Coronary Syndrome	hsa-mir-450	3.61627
Acute Coronary Syndrome	hsa-mir-181a-1	3.59792
Acute Coronary Syndrome	hsa-mir-1249	3.59151
Acute Coronary Syndrome	hsa-mir-30e	3.58945
Acute Coronary Syndrome	hsa-mir-4508	3.58279
Acute Coronary Syndrome	hsa-mir-216a	3.57949
Acute Coronary Syndrome	hsa-mir-146	3.57863
Acute Coronary Syndrome	hsa-mir-2355	3.56761
Acute Coronary Syndrome	hsa-mir-471	3.56761
Acute Coronary Syndrome	hsa-mir-550a-2	3.56761
Acute Coronary Syndrome	hsa-mir-550a-1	3.56761
Acute Coronary Syndrome	hsa-mir-3130-1	3.56761
Acute Coronary Syndrome	hsa-mir-6088	3.56761
Acute Coronary Syndrome	hsa-mir-4649	3.56761
Acute Coronary Syndrome	hsa-mir-101a	3.56761
Acute Coronary Syndrome	hsa-mir-3130-2	3.56761
Acute Coronary Syndrome	hsa-mir-462a	3.56761
Acute Coronary Syndrome	hsa-mir-3186	3.56761
Acute Coronary Syndrome	hsa-mir-741	3.56761
Acute Coronary Syndrome	hsa-mir-1469	3.56761
Acute Coronary Syndrome	hsa-mir-4257	3.56761
Acute Coronary Syndrome	hsa-mir-330	3.55575
Acute Coronary Syndrome	hsa-mir-381	3.55575
Acute Coronary Syndrome	hsa-mir-151b	3.55205
Acute Coronary Syndrome	hsa-mir-502	3.55098
Acute Coronary Syndrome	hsa-mir-671	3.5237
Acute Coronary Syndrome	hsa-mir-1246	3.5011
Acute Coronary Syndrome	hsa-mir-208	3.48573
Acute Coronary Syndrome	hsa-mir-505	3.48024
Acute Coronary Syndrome	hsa-mir-518e	3.43952
Acute Coronary Syndrome	hsa-mir-365b	3.4356
Acute Coronary Syndrome	hsa-mir-1266	3.41346
Acute Coronary Syndrome	hsa-mir-526a-1	3.39052
Acute Coronary Syndrome	hsa-mir-526a-2	3.39052
Acute Coronary Syndrome	hsa-mir-30d	3.37835
Acute Coronary Syndrome	hsa-mir-20	3.3683
Acute Coronary Syndrome	hsa-mir-1285	3.32998
Acute Coronary Syndrome	hsa-mir-196a-1	3.31861
Acute Coronary Syndrome	hsa-mir-608	3.24872
Acute Coronary Syndrome	hsa-mir-1323	3.1753
Acute Coronary Syndrome	hsa-mir-1260b	3.16297
Acute Coronary Syndrome	hsa-mir-378g	3.06519
Acute Coronary Syndrome	hsa-mir-10a	3.04908
Acute Coronary Syndrome	hsa-mir-922	3.02179
Acute Coronary Syndrome	hsa-mir-575	2.98599
Acute Coronary Syndrome	hsa-mir-508	2.88533
Acute Coronary Syndrome	hsa-mir-516b-1	2.82334
Acute Coronary Syndrome	hsa-mir-509-3	2.82334
Acute Coronary Syndrome	hsa-mir-516b-2	2.82334
Acute Coronary Syndrome	hsa-mir-378h	2.82334
Acute Coronary Syndrome	hsa-mir-378f	2.82334
Acute Coronary Syndrome	hsa-mir-378e	2.82334
Acute Coronary Syndrome	hsa-mir-378d-2	2.82334
Acute Coronary Syndrome	hsa-mir-378d-1	2.82334
Acute Coronary Syndrome	hsa-mir-378c	2.82334
Acute Coronary Syndrome	hsa-mir-378b	2.82334
Acute Coronary Syndrome	hsa-mir-378i	2.82334
Acute Coronary Syndrome	hsa-mir-583	2.82334
Acute Coronary Syndrome	hsa-mir-26a-2	2.78271
Acute Coronary Syndrome	hsa-mir-557	2.78121
Acute Coronary Syndrome	hsa-mir-208b	2.77264
Acute Coronary Syndrome	hsa-mir-362	2.76893
Acute Coronary Syndrome	hsa-mir-320b-1	2.75035
Acute Coronary Syndrome	hsa-mir-320b-2	2.75035
Acute Coronary Syndrome	hsa-mir-198	2.64103
Acute Coronary Syndrome	hsa-mir-301b	2.60407
Acute Coronary Syndrome	hsa-mir-9-3	2.57984
Acute Coronary Syndrome	hsa-mir-9	2.52683
Acute Coronary Syndrome	hsa-mir-453	1.96112
Acute Coronary Syndrome	hsa-mir-1255a	1.96112
Acute Coronary Syndrome	hsa-mir-346	1.95425
Acute Coronary Syndrome	hsa-mir-547	1.60776
Acute Coronary Syndrome	hsa-mir-1843	1.60776
Acute Coronary Syndrome	hsa-mir-520g	1.47169
Acute Coronary Syndrome	hsa-mir-581	1.14385
Acute Coronary Syndrome	hsa-mir-941	1.14385
Acute Coronary Syndrome	hsa-mir-506	0.123386
Acute Coronary Syndrome	hsa-mir-93	0.123386
Acute Coronary Syndrome	hsa-mir-542	0.123386
Acute Coronary Syndrome	hsa-mir-129	0.123386
Acute Coronary Syndrome	hsa-mir-149	0.123386
Acute Coronary Syndrome	hsa-mir-215	0.123386
Acute Coronary Syndrome	hsa-mir-194-1	0.123386
Acute Coronary Syndrome	hsa-mir-29	0.123386
Acute Coronary Syndrome	hsa-mir-200c	0.123386
Acute Coronary Syndrome	hsa-mir-137	0.0628653
Acute Coronary Syndrome	hsa-mir-105-1	0
Acute Coronary Syndrome	hsa-mir-105-2	0
Acute Coronary Syndrome	hsa-mir-1178	0
Acute Coronary Syndrome	hsa-mir-1179	0
Acute Coronary Syndrome	hsa-mir-1180	0
Acute Coronary Syndrome	hsa-mir-1181	0
Acute Coronary Syndrome	hsa-mir-1182	0
Acute Coronary Syndrome	hsa-mir-1183	0
Acute Coronary Syndrome	hsa-mir-105	0
Acute Coronary Syndrome	hsa-mir-1184	0
Acute Coronary Syndrome	hsa-mir-103b	0
Acute Coronary Syndrome	hsa-mir-10	0
Acute Coronary Syndrome	hsa-mir-103-1	0
Acute Coronary Syndrome	hsa-mir-1184-1	0
Acute Coronary Syndrome	hsa-mir-1202	0
Acute Coronary Syndrome	hsa-mir-1244	0
Acute Coronary Syndrome	hsa-mir-1245a	0
Acute Coronary Syndrome	hsa-mir-1245b	0
Acute Coronary Syndrome	hsa-mir-1247	0
Acute Coronary Syndrome	hsa-mir-1248	0
Acute Coronary Syndrome	hsa-mir-124a	0
Acute Coronary Syndrome	hsa-mir-124a-1	0
Acute Coronary Syndrome	hsa-mir-124a-2	0
Acute Coronary Syndrome	hsa-mir-124a-3	0
Acute Coronary Syndrome	hsa-mir-125	0
Acute Coronary Syndrome	hsa-mir-1254	0
Acute Coronary Syndrome	hsa-mir-1256	0
Acute Coronary Syndrome	hsa-mir-1185	0
Acute Coronary Syndrome	hsa-mir-1238	0
Acute Coronary Syndrome	hsa-mir-1206	0
Acute Coronary Syndrome	hsa-mir-1207	0
Acute Coronary Syndrome	hsa-mir-1224	0
Acute Coronary Syndrome	hsa-mir-1225	0
Acute Coronary Syndrome	hsa-mir-1226	0
Acute Coronary Syndrome	hsa-mir-1227	0
Acute Coronary Syndrome	hsa-mir-1228	0
Acute Coronary Syndrome	hsa-mir-1229	0
Acute Coronary Syndrome	hsa-mir-122a	0
Acute Coronary Syndrome	hsa-mir-1231	0
Acute Coronary Syndrome	hsa-mir-1233	0
Acute Coronary Syndrome	hsa-mir-1234	0
Acute Coronary Syndrome	hsa-mir-1236	0
Acute Coronary Syndrome	hsa-mir-1237	0
Acute Coronary Syndrome	hsa-mir-1258	0
Acute Coronary Syndrome	hsa-mir-1260	0
Acute Coronary Syndrome	hsa-mir-145a	0
Acute Coronary Syndrome	hsa-mir-1468	0
Acute Coronary Syndrome	hsa-mir-147a	0
Acute Coronary Syndrome	hsa-mir-147b	0
Acute Coronary Syndrome	hsa-mir-148	0
Acute Coronary Syndrome	hsa-mir-15	0
Acute Coronary Syndrome	hsa-mir-151	0
Acute Coronary Syndrome	hsa-mir-153	0
Acute Coronary Syndrome	hsa-mir-1343	0
Acute Coronary Syndrome	hsa-mir-135	0
Acute Coronary Syndrome	hsa-mir-135a-1	0
Acute Coronary Syndrome	hsa-mir-135a-2	0
Acute Coronary Syndrome	hsa-mir-136	0
Acute Coronary Syndrome	hsa-mir-138-1	0
Acute Coronary Syndrome	hsa-mir-138-2	0
Acute Coronary Syndrome	hsa-mir-1324	0
Acute Coronary Syndrome	hsa-mir-153-1	0
Acute Coronary Syndrome	hsa-mir-1538	0
Acute Coronary Syndrome	hsa-mir-187	0
Acute Coronary Syndrome	hsa-mir-188	0
Acute Coronary Syndrome	hsa-mir-189	0
Acute Coronary Syndrome	hsa-mir-1897	0
Acute Coronary Syndrome	hsa-mir-19	0
Acute Coronary Syndrome	hsa-mir-190	0
Acute Coronary Syndrome	hsa-mir-1908	0
Acute Coronary Syndrome	hsa-mir-1909	0
Acute Coronary Syndrome	hsa-mir-190a	0
Acute Coronary Syndrome	hsa-mir-190b	0
Acute Coronary Syndrome	hsa-mir-153-2	0
Acute Coronary Syndrome	hsa-mir-1826	0
Acute Coronary Syndrome	hsa-mir-157	0
Acute Coronary Syndrome	hsa-mir-1825	0
Acute Coronary Syndrome	hsa-mir-1827	0
Acute Coronary Syndrome	hsa-mir-1322	0
Acute Coronary Syndrome	hsa-mir-1273g	0
Acute Coronary Syndrome	hsa-mir-1274a	0
Acute Coronary Syndrome	hsa-mir-1274b	0
Acute Coronary Syndrome	hsa-mir-1275	0
Acute Coronary Syndrome	hsa-mir-1276	0
Acute Coronary Syndrome	hsa-mir-1277	0
Acute Coronary Syndrome	hsa-mir-1281	0
Acute Coronary Syndrome	hsa-mir-1282	0
Acute Coronary Syndrome	hsa-mir-1283	0
Acute Coronary Syndrome	hsa-mir-1284	0
Acute Coronary Syndrome	hsa-mir-1273d	0
Acute Coronary Syndrome	hsa-mir-1285-1	0
Acute Coronary Syndrome	hsa-mir-1273c	0
Acute Coronary Syndrome	hsa-mir-1273	0
Acute Coronary Syndrome	hsa-mir-1260a	0
Acute Coronary Syndrome	hsa-mir-1261	0
Acute Coronary Syndrome	hsa-mir-1264	0
Acute Coronary Syndrome	hsa-mir-1265	0
Acute Coronary Syndrome	hsa-mir-1267	0
Acute Coronary Syndrome	hsa-mir-1268a	0
Acute Coronary Syndrome	hsa-mir-1268b	0
Acute Coronary Syndrome	hsa-mir-1269	0
Acute Coronary Syndrome	hsa-mir-1269a	0
Acute Coronary Syndrome	hsa-mir-126a	0
Acute Coronary Syndrome	hsa-mir-1270	0
Acute Coronary Syndrome	hsa-mir-1271	0
Acute Coronary Syndrome	hsa-mir-1273a	0
Acute Coronary Syndrome	hsa-mir-1285-2	0
Acute Coronary Syndrome	hsa-mir-1286	0
Acute Coronary Syndrome	hsa-mir-1287	0
Acute Coronary Syndrome	hsa-mir-1302-1	0
Acute Coronary Syndrome	hsa-mir-1302-2	0
Acute Coronary Syndrome	hsa-mir-1302-3	0
Acute Coronary Syndrome	hsa-mir-1302-4	0
Acute Coronary Syndrome	hsa-mir-1302-5	0
Acute Coronary Syndrome	hsa-mir-1302-6	0
Acute Coronary Syndrome	hsa-mir-1302-7	0
Acute Coronary Syndrome	hsa-mir-1302-8	0
Acute Coronary Syndrome	hsa-mir-1303	0
Acute Coronary Syndrome	hsa-mir-1304	0
Acute Coronary Syndrome	hsa-mir-1305	0
Acute Coronary Syndrome	hsa-mir-1307	0
Acute Coronary Syndrome	hsa-mir-1308	0
Acute Coronary Syndrome	hsa-mir-1301	0
Acute Coronary Syndrome	hsa-mir-1300	0
Acute Coronary Syndrome	hsa-mir-129b	0
Acute Coronary Syndrome	hsa-mir-1288	0
Acute Coronary Syndrome	hsa-mir-129-1	0
Acute Coronary Syndrome	hsa-mir-129-2	0
Acute Coronary Syndrome	hsa-mir-1291	0
Acute Coronary Syndrome	hsa-mir-1292	0
Acute Coronary Syndrome	hsa-mir-1294	0
Acute Coronary Syndrome	hsa-mir-1295a	0
Acute Coronary Syndrome	hsa-mir-1295b	0
Acute Coronary Syndrome	hsa-mir-1296	0
Acute Coronary Syndrome	hsa-mir-1298	0
Acute Coronary Syndrome	hsa-mir-1299	0
Acute Coronary Syndrome	hsa-mir-1293	0
Acute Coronary Syndrome	hsa-mir-1914	0
Acute Coronary Syndrome	hsa-mir-191a	0
Acute Coronary Syndrome	hsa-mir-192-2	0
Acute Coronary Syndrome	hsa-mir-5096	0
Acute Coronary Syndrome	hsa-mir-510	0
Acute Coronary Syndrome	hsa-mir-511	0
Acute Coronary Syndrome	hsa-mir-512	0
Acute Coronary Syndrome	hsa-mir-512-1	0
Acute Coronary Syndrome	hsa-mir-512-2	0
Acute Coronary Syndrome	hsa-mir-513	0
Acute Coronary Syndrome	hsa-mir-513a	0
Acute Coronary Syndrome	hsa-mir-513a-1	0
Acute Coronary Syndrome	hsa-mir-513a-2	0
Acute Coronary Syndrome	hsa-mir-513b	0
Acute Coronary Syndrome	hsa-mir-513c	0
Acute Coronary Syndrome	hsa-mir-514	0
Acute Coronary Syndrome	hsa-mir-514a	0
Acute Coronary Syndrome	hsa-mir-514a-1	0
Acute Coronary Syndrome	hsa-mir-498	0
Acute Coronary Syndrome	hsa-mir-499b	0
Acute Coronary Syndrome	hsa-mir-500	0
Acute Coronary Syndrome	hsa-mir-5004	0
Acute Coronary Syndrome	hsa-mir-500b	0
Acute Coronary Syndrome	hsa-mir-504	0
Acute Coronary Syndrome	hsa-mir-507	0
Acute Coronary Syndrome	hsa-mir-509	0
Acute Coronary Syndrome	hsa-mir-496	0
Acute Coronary Syndrome	hsa-mir-514a-2	0
Acute Coronary Syndrome	hsa-mir-514b	0
Acute Coronary Syndrome	hsa-mir-519a-2	0
Acute Coronary Syndrome	hsa-mir-519c	0
Acute Coronary Syndrome	hsa-mir-519e	0
Acute Coronary Syndrome	hsa-mir-520a	0
Acute Coronary Syndrome	hsa-mir-520b	0
Acute Coronary Syndrome	hsa-mir-520d	0
Acute Coronary Syndrome	hsa-mir-520e	0
Acute Coronary Syndrome	hsa-mir-520f	0
Acute Coronary Syndrome	hsa-mir-520h	0
Acute Coronary Syndrome	hsa-mir-521	0
Acute Coronary Syndrome	hsa-mir-521-1	0
Acute Coronary Syndrome	hsa-mir-521-2	0
Acute Coronary Syndrome	hsa-mir-522	0
Acute Coronary Syndrome	hsa-mir-519a-1	0
Acute Coronary Syndrome	hsa-mir-514a-3	0
Acute Coronary Syndrome	hsa-mir-5193	0
Acute Coronary Syndrome	hsa-mir-518f	0
Acute Coronary Syndrome	hsa-mir-515	0
Acute Coronary Syndrome	hsa-mir-515-1	0
Acute Coronary Syndrome	hsa-mir-515-2	0
Acute Coronary Syndrome	hsa-mir-516	0
Acute Coronary Syndrome	hsa-mir-516b	0
Acute Coronary Syndrome	hsa-mir-517	0
Acute Coronary Syndrome	hsa-mir-517b	0
Acute Coronary Syndrome	hsa-mir-517c	0
Acute Coronary Syndrome	hsa-mir-518	0
Acute Coronary Syndrome	hsa-mir-5189	0
Acute Coronary Syndrome	hsa-mir-518a	0
Acute Coronary Syndrome	hsa-mir-518a-1	0
Acute Coronary Syndrome	hsa-mir-518a-2	0
Acute Coronary Syndrome	hsa-mir-518d	0
Acute Coronary Syndrome	hsa-mir-519	0
Acute Coronary Syndrome	hsa-mir-493	0
Acute Coronary Syndrome	hsa-mir-450a-2	0
Acute Coronary Syndrome	hsa-mir-450b	0
Acute Coronary Syndrome	hsa-mir-4513	0
Acute Coronary Syndrome	hsa-mir-4516	0
Acute Coronary Syndrome	hsa-mir-4518	0
Acute Coronary Syndrome	hsa-mir-451b	0
Acute Coronary Syndrome	hsa-mir-4521	0
Acute Coronary Syndrome	hsa-mir-4530	0
Acute Coronary Syndrome	hsa-mir-4532	0
Acute Coronary Syndrome	hsa-mir-4534	0
Acute Coronary Syndrome	hsa-mir-463	0
Acute Coronary Syndrome	hsa-mir-4634	0
Acute Coronary Syndrome	hsa-mir-4639	0
Acute Coronary Syndrome	hsa-mir-450a-1	0
Acute Coronary Syndrome	hsa-mir-4644	0
Acute Coronary Syndrome	hsa-mir-450a	0
Acute Coronary Syndrome	hsa-mir-4500	0
Acute Coronary Syndrome	hsa-mir-4467	0
Acute Coronary Syndrome	hsa-mir-4469	0
Acute Coronary Syndrome	hsa-mir-4476	0
Acute Coronary Syndrome	hsa-mir-4478	0
Acute Coronary Syndrome	hsa-mir-448	0
Acute Coronary Syndrome	hsa-mir-4480	0
Acute Coronary Syndrome	hsa-mir-4487	0
Acute Coronary Syndrome	hsa-mir-4488	0
Acute Coronary Syndrome	hsa-mir-4489	0
Acute Coronary Syndrome	hsa-mir-449	0
Acute Coronary Syndrome	hsa-mir-4496	0
Acute Coronary Syndrome	hsa-mir-449c	0
Acute Coronary Syndrome	hsa-mir-4650	0
Acute Coronary Syndrome	hsa-mir-466	0
Acute Coronary Syndrome	hsa-mir-4661	0
Acute Coronary Syndrome	hsa-mir-4775	0
Acute Coronary Syndrome	hsa-mir-4778	0
Acute Coronary Syndrome	hsa-mir-4782	0
Acute Coronary Syndrome	hsa-mir-4792	0
Acute Coronary Syndrome	hsa-mir-4793	0
Acute Coronary Syndrome	hsa-mir-487a	0
Acute Coronary Syndrome	hsa-mir-487b	0
Acute Coronary Syndrome	hsa-mir-488	0
Acute Coronary Syndrome	hsa-mir-489	0
Acute Coronary Syndrome	hsa-mir-490	0
Acute Coronary Syndrome	hsa-mir-491	0
Acute Coronary Syndrome	hsa-mir-492	0
Acute Coronary Syndrome	hsa-mir-4772	0
Acute Coronary Syndrome	hsa-mir-4764	0
Acute Coronary Syndrome	hsa-mir-4758	0
Acute Coronary Syndrome	hsa-mir-4753	0
Acute Coronary Syndrome	hsa-mir-4666a	0
Acute Coronary Syndrome	hsa-mir-467	0
Acute Coronary Syndrome	hsa-mir-4672	0
Acute Coronary Syndrome	hsa-mir-467a	0
Acute Coronary Syndrome	hsa-mir-467d	0
Acute Coronary Syndrome	hsa-mir-4687	0
Acute Coronary Syndrome	hsa-mir-4697	0
Acute Coronary Syndrome	hsa-mir-526a	0
Acute Coronary Syndrome	hsa-mir-4701	0
Acute Coronary Syndrome	hsa-mir-4717	0
Acute Coronary Syndrome	hsa-mir-4721	0
Acute Coronary Syndrome	hsa-mir-4723	0
Acute Coronary Syndrome	hsa-mir-4728	0
Acute Coronary Syndrome	hsa-mir-4731	0
Acute Coronary Syndrome	hsa-mir-4736	0
Acute Coronary Syndrome	hsa-mir-4739	0
Acute Coronary Syndrome	hsa-mir-4706	0
Acute Coronary Syndrome	hsa-mir-4466	0
Acute Coronary Syndrome	hsa-mir-526b	0
Acute Coronary Syndrome	hsa-mir-617	0
Acute Coronary Syndrome	hsa-mir-618	0
Acute Coronary Syndrome	hsa-mir-619	0
Acute Coronary Syndrome	hsa-mir-620	0
Acute Coronary Syndrome	hsa-mir-624	0
Acute Coronary Syndrome	hsa-mir-626	0
Acute Coronary Syndrome	hsa-mir-627	0
Acute Coronary Syndrome	hsa-mir-628	0
Acute Coronary Syndrome	hsa-mir-630	0
Acute Coronary Syndrome	hsa-mir-631	0
Acute Coronary Syndrome	hsa-mir-633	0
Acute Coronary Syndrome	hsa-mir-616	0
Acute Coronary Syndrome	hsa-mir-633b	0
Acute Coronary Syndrome	hsa-mir-6133	0
Acute Coronary Syndrome	hsa-mir-603	0
Acute Coronary Syndrome	hsa-mir-604	0
Acute Coronary Syndrome	hsa-mir-605	0
Acute Coronary Syndrome	hsa-mir-606	0
Acute Coronary Syndrome	hsa-mir-6068	0
Acute Coronary Syndrome	hsa-mir-6069	0
Acute Coronary Syndrome	hsa-mir-6075	0
Acute Coronary Syndrome	hsa-mir-610	0
Acute Coronary Syndrome	hsa-mir-6126	0
Acute Coronary Syndrome	hsa-mir-613	0
Acute Coronary Syndrome	hsa-mir-634	0
Acute Coronary Syndrome	hsa-mir-636	0
Acute Coronary Syndrome	hsa-mir-656	0
Acute Coronary Syndrome	hsa-mir-659	0
Acute Coronary Syndrome	hsa-mir-661	0
Acute Coronary Syndrome	hsa-mir-663b	0
Acute Coronary Syndrome	hsa-mir-664a	0
Acute Coronary Syndrome	hsa-mir-664b	0
Acute Coronary Syndrome	hsa-mir-651	0
Acute Coronary Syndrome	hsa-mir-635	0
Acute Coronary Syndrome	hsa-mir-650	0
Acute Coronary Syndrome	hsa-mir-648a	0
Acute Coronary Syndrome	hsa-mir-639	0
Acute Coronary Syndrome	hsa-mir-640	0
Acute Coronary Syndrome	hsa-mir-641	0
Acute Coronary Syndrome	hsa-mir-642	0
Acute Coronary Syndrome	hsa-mir-642b	0
Acute Coronary Syndrome	hsa-mir-643	0
Acute Coronary Syndrome	hsa-mir-644	0
Acute Coronary Syndrome	hsa-mir-644a	0
Acute Coronary Syndrome	hsa-mir-644b	0
Acute Coronary Syndrome	hsa-mir-645	0
Acute Coronary Syndrome	hsa-mir-647	0
Acute Coronary Syndrome	hsa-mir-649	0
Acute Coronary Syndrome	hsa-mir-599	0
Acute Coronary Syndrome	hsa-mir-597	0
Acute Coronary Syndrome	hsa-mir-548b	0
Acute Coronary Syndrome	hsa-mir-548c	0
Acute Coronary Syndrome	hsa-mir-548d	0
Acute Coronary Syndrome	hsa-mir-548d-1	0
Acute Coronary Syndrome	hsa-mir-548d-2	0
Acute Coronary Syndrome	hsa-mir-548f	0
Acute Coronary Syndrome	hsa-mir-548l	0
Acute Coronary Syndrome	hsa-mir-548p	0
Acute Coronary Syndrome	hsa-mir-548t	0
Acute Coronary Syndrome	hsa-mir-549	0
Acute Coronary Syndrome	hsa-mir-550	0
Acute Coronary Syndrome	hsa-mir-550a	0
Acute Coronary Syndrome	hsa-mir-550a-3	0
Acute Coronary Syndrome	hsa-mir-550b-1	0
Acute Coronary Syndrome	hsa-mir-548an	0
Acute Coronary Syndrome	hsa-mir-550b-2	0
Acute Coronary Syndrome	hsa-mir-548ac	0
Acute Coronary Syndrome	hsa-mir-548a-2	0
Acute Coronary Syndrome	hsa-mir-527	0
Acute Coronary Syndrome	hsa-mir-528a	0
Acute Coronary Syndrome	hsa-mir-5338	0
Acute Coronary Syndrome	hsa-mir-539	0
Acute Coronary Syndrome	hsa-mir-541	0
Acute Coronary Syndrome	hsa-mir-543	0
Acute Coronary Syndrome	hsa-mir-544	0
Acute Coronary Syndrome	hsa-mir-544a	0
Acute Coronary Syndrome	hsa-mir-544b	0
Acute Coronary Syndrome	hsa-mir-545	0
Acute Coronary Syndrome	hsa-mir-548	0
Acute Coronary Syndrome	hsa-mir-5481	0
Acute Coronary Syndrome	hsa-mir-548a	0
Acute Coronary Syndrome	hsa-mir-548a-1	0
Acute Coronary Syndrome	hsa-mir-548a-3	0
Acute Coronary Syndrome	hsa-mir-551	0
Acute Coronary Syndrome	hsa-mir-551a	0
Acute Coronary Syndrome	hsa-mir-578	0
Acute Coronary Syndrome	hsa-mir-579	0
Acute Coronary Syndrome	hsa-mir-582	0
Acute Coronary Syndrome	hsa-mir-585	0
Acute Coronary Syndrome	hsa-mir-586	0
Acute Coronary Syndrome	hsa-mir-587	0
Acute Coronary Syndrome	hsa-mir-589	0
Acute Coronary Syndrome	hsa-mir-591	0
Acute Coronary Syndrome	hsa-mir-595	0
Acute Coronary Syndrome	hsa-mir-577	0
Acute Coronary Syndrome	hsa-mir-576	0
Acute Coronary Syndrome	hsa-mir-552	0
Acute Coronary Syndrome	hsa-mir-555	0
Acute Coronary Syndrome	hsa-mir-556	0
Acute Coronary Syndrome	hsa-mir-558	0
Acute Coronary Syndrome	hsa-mir-5582	0
Acute Coronary Syndrome	hsa-mir-5586	0
Acute Coronary Syndrome	hsa-mir-561	0
Acute Coronary Syndrome	hsa-mir-562	0
Acute Coronary Syndrome	hsa-mir-565	0
Acute Coronary Syndrome	hsa-mir-566	0
Acute Coronary Syndrome	hsa-mir-567	0
Acute Coronary Syndrome	hsa-mir-568	0
Acute Coronary Syndrome	hsa-mir-569	0
Acute Coronary Syndrome	hsa-mir-570	0
Acute Coronary Syndrome	hsa-mir-573	0
Acute Coronary Syndrome	hsa-mir-564	0
Acute Coronary Syndrome	hsa-mir-4458	0
Acute Coronary Syndrome	hsa-mir-4455	0
Acute Coronary Syndrome	hsa-mir-3065	0
Acute Coronary Syndrome	hsa-mir-3074	0
Acute Coronary Syndrome	hsa-mir-3098	0
Acute Coronary Syndrome	hsa-mir-3117	0
Acute Coronary Syndrome	hsa-mir-3120	0
Acute Coronary Syndrome	hsa-mir-3126	0
Acute Coronary Syndrome	hsa-mir-3127	0
Acute Coronary Syndrome	hsa-mir-302f	0
Acute Coronary Syndrome	hsa-mir-3130	0
Acute Coronary Syndrome	hsa-mir-302e	0
Acute Coronary Syndrome	hsa-mir-299a	0
Acute Coronary Syndrome	hsa-mir-3	0
Acute Coronary Syndrome	hsa-mir-3007a	0
Acute Coronary Syndrome	hsa-mir-301	0
Acute Coronary Syndrome	hsa-mir-302	0
Acute Coronary Syndrome	hsa-mir-302a	0
Acute Coronary Syndrome	hsa-mir-302d	0
Acute Coronary Syndrome	hsa-mir-3131	0
Acute Coronary Syndrome	hsa-mir-3182	0
Acute Coronary Syndrome	hsa-mir-3185	0
Acute Coronary Syndrome	hsa-mir-3189	0
Acute Coronary Syndrome	hsa-mir-3196	0
Acute Coronary Syndrome	hsa-mir-32	0
Acute Coronary Syndrome	hsa-mir-320	0
Acute Coronary Syndrome	hsa-mir-3200	0
Acute Coronary Syndrome	hsa-mir-3201	0
Acute Coronary Syndrome	hsa-mir-320c	0
Acute Coronary Syndrome	hsa-mir-320c-1	0
Acute Coronary Syndrome	hsa-mir-320c-2	0
Acute Coronary Syndrome	hsa-mir-3179-3	0
Acute Coronary Syndrome	hsa-mir-3179-2	0
Acute Coronary Syndrome	hsa-mir-3178	0
Acute Coronary Syndrome	hsa-mir-3138	0
Acute Coronary Syndrome	hsa-mir-3142	0
Acute Coronary Syndrome	hsa-mir-3144	0
Acute Coronary Syndrome	hsa-mir-3148	0
Acute Coronary Syndrome	hsa-mir-3149	0
Acute Coronary Syndrome	hsa-mir-3151	0
Acute Coronary Syndrome	hsa-mir-3156	0
Acute Coronary Syndrome	hsa-mir-3158	0
Acute Coronary Syndrome	hsa-mir-3162	0
Acute Coronary Syndrome	hsa-mir-3163	0
Acute Coronary Syndrome	hsa-mir-3171	0
Acute Coronary Syndrome	hsa-mir-3172	0
Acute Coronary Syndrome	hsa-mir-3175	0
Acute Coronary Syndrome	hsa-mir-3176	0
Acute Coronary Syndrome	hsa-mir-3177	0
Acute Coronary Syndrome	hsa-mir-3179-1	0
Acute Coronary Syndrome	hsa-mir-298	0
Acute Coronary Syndrome	hsa-mir-297	0
Acute Coronary Syndrome	hsa-mir-203a	0
Acute Coronary Syndrome	hsa-mir-199	0
Acute Coronary Syndrome	hsa-mir-194-2	0
Acute Coronary Syndrome	hsa-mir-196	0
Acute Coronary Syndrome	hsa-mir-196a2	0
Acute Coronary Syndrome	hsa-mir-1972	0
Acute Coronary Syndrome	hsa-mir-1972-1	0
Acute Coronary Syndrome	hsa-mir-1973	0
Acute Coronary Syndrome	hsa-mir-1974	0
Acute Coronary Syndrome	hsa-mir-1976	0
Acute Coronary Syndrome	hsa-mir-2110	0
Acute Coronary Syndrome	hsa-mir-2116	0
Acute Coronary Syndrome	hsa-mir-26	0
Acute Coronary Syndrome	hsa-mir-2682	0
Acute Coronary Syndrome	hsa-mir-27	0
Acute Coronary Syndrome	hsa-mir-2861	0
Acute Coronary Syndrome	hsa-mir-2909	0
Acute Coronary Syndrome	hsa-mir-294	0
Acute Coronary Syndrome	hsa-mir-23c	0
Acute Coronary Syndrome	hsa-mir-216	0
Acute Coronary Syndrome	hsa-mir-216b	0
Acute Coronary Syndrome	hsa-mir-219-1	0
Acute Coronary Syndrome	hsa-mir-320d	0
Acute Coronary Syndrome	hsa-mir-219-2	0
Acute Coronary Syndrome	hsa-mir-220a	0
Acute Coronary Syndrome	hsa-mir-2278	0
Acute Coronary Syndrome	hsa-mir-23	0
Acute Coronary Syndrome	hsa-mir-320d-1	0
Acute Coronary Syndrome	hsa-mir-320d-2	0
Acute Coronary Syndrome	hsa-mir-320e	0
Acute Coronary Syndrome	hsa-mir-3915	0
Acute Coronary Syndrome	hsa-mir-3923	0
Acute Coronary Syndrome	hsa-mir-3925	0
Acute Coronary Syndrome	hsa-mir-3926	0
Acute Coronary Syndrome	hsa-mir-3928	0
Acute Coronary Syndrome	hsa-mir-3940	0
Acute Coronary Syndrome	hsa-mir-3945	0
Acute Coronary Syndrome	hsa-mir-3960	0
Acute Coronary Syndrome	hsa-mir-3976	0
Acute Coronary Syndrome	hsa-mir-410	0
Acute Coronary Syndrome	hsa-mir-411	0
Acute Coronary Syndrome	hsa-mir-412	0
Acute Coronary Syndrome	hsa-mir-422b	0
Acute Coronary Syndrome	hsa-mir-3913	0
Acute Coronary Syndrome	hsa-mir-3909	0
Acute Coronary Syndrome	hsa-mir-384	0
Acute Coronary Syndrome	hsa-mir-380	0
Acute Coronary Syndrome	hsa-mir-383	0
Acute Coronary Syndrome	hsa-mir-3908	0
Acute Coronary Syndrome	hsa-mir-4317	0
Acute Coronary Syndrome	hsa-mir-432	0
Acute Coronary Syndrome	hsa-mir-4324	0
Acute Coronary Syndrome	hsa-mir-43c	0
Acute Coronary Syndrome	hsa-mir-4417	0
Acute Coronary Syndrome	hsa-mir-4423	0
Acute Coronary Syndrome	hsa-mir-4429	0
Acute Coronary Syndrome	hsa-mir-4436b-1	0
Acute Coronary Syndrome	hsa-mir-4436b-2	0
Acute Coronary Syndrome	hsa-mir-4443	0
Acute Coronary Syndrome	hsa-mir-4446	0
Acute Coronary Syndrome	hsa-mir-4447	0
Acute Coronary Syndrome	hsa-mir-4448	0
Acute Coronary Syndrome	hsa-mir-4301	0
Acute Coronary Syndrome	hsa-mir-4298	0
Acute Coronary Syndrome	hsa-mir-4258	0
Acute Coronary Syndrome	hsa-mir-4262	0
Acute Coronary Syndrome	hsa-mir-4268	0
Acute Coronary Syndrome	hsa-mir-4270	0
Acute Coronary Syndrome	hsa-mir-4271	0
Acute Coronary Syndrome	hsa-mir-4279	0
Acute Coronary Syndrome	hsa-mir-4281	0
Acute Coronary Syndrome	hsa-mir-4284	0
Acute Coronary Syndrome	hsa-mir-4286	0
Acute Coronary Syndrome	hsa-mir-4290	0
Acute Coronary Syndrome	hsa-mir-4291	0
Acute Coronary Syndrome	hsa-mir-4293	0
Acute Coronary Syndrome	hsa-mir-4294	0
Acute Coronary Syndrome	hsa-mir-4295	0
Acute Coronary Syndrome	hsa-mir-4282	0
Acute Coronary Syndrome	hsa-mir-376a-2	0
Acute Coronary Syndrome	hsa-mir-376a	0
Acute Coronary Syndrome	hsa-mir-345	0
Acute Coronary Syndrome	hsa-mir-350	0
Acute Coronary Syndrome	hsa-mir-352	0
Acute Coronary Syndrome	hsa-mir-355	0
Acute Coronary Syndrome	hsa-mir-355p	0
Acute Coronary Syndrome	hsa-mir-3591	0
Acute Coronary Syndrome	hsa-mir-3607	0
Acute Coronary Syndrome	hsa-mir-3610	0
Acute Coronary Syndrome	hsa-mir-3611	0
Acute Coronary Syndrome	hsa-mir-3613	0
Acute Coronary Syndrome	hsa-mir-3614	0
Acute Coronary Syndrome	hsa-mir-3619	0
Acute Coronary Syndrome	hsa-mir-340	0
Acute Coronary Syndrome	hsa-mir-322	0
Acute Coronary Syndrome	hsa-mir-323b	0
Acute Coronary Syndrome	hsa-mir-325	0
Acute Coronary Syndrome	hsa-mir-329	0
Acute Coronary Syndrome	hsa-mir-329-1	0
Acute Coronary Syndrome	hsa-mir-329-2	0
Acute Coronary Syndrome	hsa-mir-33	0
Acute Coronary Syndrome	hsa-mir-3620	0
Acute Coronary Syndrome	hsa-mir-3622a	0
[truncated: 182,156 more rows]
