# Supplementary material for: Prediction of differentially expressed microRNAs in blood as potential biomarkers for Alzheimer’s disease by meta-analysis and adaptive boosting ensemble learning
Source: Alzheimers Res Ther. 2021 Jul 9;13:126. doi: 10.1186/s13195-021-00862-z (PMC8272278; doi:10.1186/s13195-021-00862-z)
Supplement: Supplementary file 3 — Additional file 3. The target genes of the DEmiRNAs identified by meta-analysis and ABMDA. [file 13195_2021_862_MOESM3_ESM.xlsx]

## Sheet: Additional file 3
hsa-let-7d-5p			hsa-miR-106b-3p			hsa-miR-107			hsa-miR-126-5p			hsa-miR-128-3p			hsa-miR-132-3p			hsa-miR-148b-5p			hsa-miR-181c-3p			hsa-miR-191-5p			hsa-miR-200a-3p			hsa-miR-222-3p			hsa-miR-22-3p			hsa-miR-29c-3p			hsa-miR-34c-5p			hsa-miR-483-5p			hsa-miR-486-5p			hsa-miR-502-3p
MulitmiR			MulitmiR			MulitmiR			MulitmiR			MulitmiR			MulitmiR			MulitmiR			MulitmiR			MulitmiR			MulitmiR			MulitmiR			MulitmiR			MulitmiR			MulitmiR			MulitmiR			MulitmiR			MulitmiR
HMGA2	8091		SSB	6741		PLAG1	5324		SLC45A3	85414		NTRK3	4916		SIRT1	23411		MCL1	4170		MMP25	64386		TMC7	79905		DLX5	1749		STAT5A	6776		BMP7	655		COL3A1	1281		MYB	4602		SRF	6722		CD40	958		ASXL2	55252
APP	351		CRK	1398		BACE1	23621		SPRED1	161742		DCX	1641		CDKN1A	1026		PLS3	5358		RAB22A	57403		IL1A	3552		BAP1	8314		CDKN1B	1027		PPARA	5465		COL1A1	1277		CAV1	857		MAPK3	5595		TMED1	11018		PITRM1	10531
DICER1	23405		NUP153	9972		CDK6	1021		PTPN7	5778		RELN	5649		ARHGAP32	9743		ACTL8	81569		FGF2	2247		SOX4	6659		G3BP2	9908		BCL2L11	10018		ESR1	2099		TDG	6996		MET	4233		FAM160B2	64760		ARHGAP5	394		ZSWIM6	57688
SLC11A2	4891		DENR	8562		MYB	4602		ADAM9	8754		E2F3	1871		RB1	5925		UBB	7314		G3BP2	9908		NDST1	3340		PCDH8	5100		SOD2	6648		HDAC4	9759		SPARC	6678		E2F3	1871		HIC2	23119		OLFM4	10562		RPS27	6232
PDGFA	5154		WRAP53	55135		VEGFA	7422		MMP7	4316		EGFR	1956		HBEGF	1839		AREL1	9870		RAB5B	5869		MDM4	4194		RAB30	27314		MMP1	4312		TFRC	7037		LAMC1	3915		CDK4	1019		PTMA	5757		SERPINE1	5054		RTFDC1	51507
IL13	3596		RPL37A	6168		HIF1A	3091		CXCL12	6387		BMI1	648		RASA1	5921		CISD3	284106		RAB14	51552		CDK6	1021		ZEB2	9839		FOXO3	2309		MYCBP	26292		COL15A1	1306		CCNE2	9134		ALCAM	214		ID4	3400		MGAT5	4249
MPL	4352		ERO1B	56605		ARNT	405		CSGALNACT1	55790		TGFBR1	7046		CRK	1398		NPTX2	4885		ATP5G3	518		SATB1	6304		CTNNB1	1499		CDKN1C	1028		ACVR1C	130399		COL4A2	1284		BCL2	596		NUCB1	4924		PIM1	5292		DCTN2	10540
EIF4G2	1982		PTP4A1	7803		CDCA4	55038		HOXC8	3224		FBXW7	55294		TJAP1	93643		TRNT1	51095		HOXA9	3205		TLE1	7088		ZEB1	6935		KIT	3815		BDNF	627		COL4A1	1282		MYC	4609		FOXC1	2296		ZNRF2	223082		COMMD4	54939
CALCOCO2	10241		MTMR3	8897		CCNE1	898		MRPL58	3396		WEE1	7465		TLN2	83660		PEG10	23089		RAB32	10981		PI4KB	5298		GEMIN2	8487		TMED7	51014		HTR2C	3358		COL1A2	1278		SRSF2	6427		TROVE2	6738		IGF1R	3480		PEG10	23089
GPR63	81491		MYH10	4628		RAB1B	81876		NAPG	8774		SIRT1	23411		ARL6IP6	151188		CYP1B1	1545		FAM241A	132720		TNPO2	30000		PDCD4	27250		PPP2R2A	5520		MAOA	4128		GAPDH	2597		CDK6	1021		STX6	10228		DOCK3	1795		SMIM13	221710
FAM135A	57579		HNRNPUL1	11100		CRKL	1399		DSG2	1829		RND1	27289		COX8C	341947		BCL2L11	10018		TET3	200424		MPST	4357		GATA6	2627		TIMP3	7078		RGS2	5997		DNMT3B	1789		ZAP70	7535		PGAM4	441531		CADM1	23705		ZBTB43	23099
CPNE1	8904		SH3BP4	23677		FBXW7	55294		SETD5	55209		CMTM6	54918		PIP5K1A	8394		ATP5G3	518		TBL1XR1	79718		TMEM33	55161		VCAM1	7412		TNFSF10	8743		NCOA1	8648		DNMT3A	1788		NOTCH4	4855		G3BP1	10146		H3F3B	3021		NAA30	122830
NR4A1	3164		CTC1	80169		GRN	2896		SLAIN2	57606		TUSC5	286753		CDH3	1001		ZNFX1	57169		ADSS	159		RPL37	6167		PSMD2	5708		FOS	2353		ARPC5	10092		CDK6	1021		MYCN	4613		SYT7	9066		PCCA	5095		CRYBG1	202
BUB3	9184		ADAMTS2	9509		NFIA	4774		AFF4	27125		ACADM	34		LOXL1	4016		APC2	10297		POTED	317754		ACSS1	84532		WASF3	10810		ICAM1	3383		ERBB3	2065		MCL1	4170		SOX2	6657		GFRA1	2674		ZDHHC20	253832		B4GALT5	9334
TBC1D9B	23061		STAG3L2	442582		DICER1	23405		SCAMP1	9522		EFEMP2	30008		TNFRSF17	608		NPY4R	5540		HIPK3	10114		MTSS1L	92154		TFRC	7037		ESR1	2099		TCEAL1	9338		BCL2	596		NANOG	79923		CBS	875		UBASH3B	84959		TBL1XR1	79718
LARP4B	23185		UBE3B	89910		DAPK1	1612		SNX10	29887		LRRC40	55631		ADH1A	124		KHSRP	8570		ADAMTS13	11093		PSMA2	5683		ZFPM2	23414		BBC3	27113		PTMS	5763		FBN1	2200		HNF4A	3172		FAM83H	286077		RCOR3	55758		SSTR1	6751
NAA20	51126		NFE2L2	4780		KLF4	9314		NUFIP2	57532		RGS14	10636		KCTD4	386618		HIC2	23119		TBR1	10716		IRS4	8471		TRAPPC2B	10597		PTEN	5728		PTEN	5728		SRSF10	10772		ULBP2	80328		GDF5OS	554250		ZNF460	10794		CSRP1	1465
FBXO3	26273		KDM4B	23030		PTEN	5728		NCOA3	8202		FKBP10	60681		PLPBP	11212		CRIM1	51232		C8orf17	100507249		UHRF1	29128		GDAP1	54332		SELE	6401		HMGB1	3146		CD276	80381		NOTCH1	4851		HAND2	9464		ZIC5	85416		MANBAL	63905
ZNF763	284390		PCMT1	5110		AXIN2	8313		COQ10B	80219		TNNI1	7135		WNT3A	89780		BOC	91653		SERPINC1	462		PDHA1	5160		MAPK14	1432		TP53	7157		IRF5	3663		MMP15	4324		MAPT	4137		ETV7	51513		BTF3L4	91408		COL23A1	91522
PCNP	57092		TKT	7086		CYP2C8	1558		PSAT1	29968		JAK1	3716		KCNJ9	3765		KIF23	9493		JCAD	57608		MCFD2	90411		CCNE2	9134		SSSCA1	10534		RCOR1	23186		MMP24	10893		UNG	7374		PRRT2	112476		CCDC14	64770		NCAPG2	54892
HOMER1	9456		CBS	875		CHRM1	1128		L2HGDH	79944		PRR11	55771		SMCHD1	23347		TMEM117	84216		KCNN3	3782		EIF3I	8668		KEAP1	9817		CORO1A	11151		SP1	6667		FGG	2266		SNAI1	6615		FN3K	64122		CMSS1	84319		SOD2	6648
RBM12	10137		SMG5	23381		NOTCH2	4853		LEPROT	54741		CCDC6	8030		KIR3DL1	3811		ZNF264	9422		SOD2	6648		AGL	178		SRF	6722		TCEAL1	9338		MAX	4149		FGB	2244		BMF	90427		BARHL1	56751		TTC8	123016		NLGN4X	57502
KMT2A	4297		PAPD7	11044		SAT1	6303		SRSF11	9295		AJUBA	84962		ARF6	382		FRAT2	23401		GPR137C	283554		SRGAP2	23380		SMAD2	4087		DIRAS3	9077		BTF3	689		FGA	2243		PDGFRA	5156		IGDCC3	9543		RBM12B	389677		CA12	771
CBR4	84869		WNK1	65125		GUCD1	83606		CHMP2B	25978		BOC	91653		PLSCR1	5359		SGO1	151648		C22orf46	79640		ATF6	22926		SMAD3	4088		ETS1	2113		PRKACA	5566		COL7A1	1294		PDGFRB	5159		CAPZB	832		MBD4	8930		LYSMD3	116068
THBS1	7057		GRINA	2907		AGO2	27161		NR3C1	2908		NBEA	26960		CSTF2T	23283		DUSP3	1845		PCYOX1L	78991		BCOR	54880		YAP1	10413		DICER1	23405		RBSN	64145		COL21A1	81578		VEZT	55591		SLC35B2	347734		FAM217B	63939		FRS2	10818
TLE4	7091		PHF10	55274		RPL27	6155		SERF1A	8293		INTS2	57508		TAF15	8148		POLDIP2	26073		TMEM175	84286		BZW2	28969		KLHL20	27252		RECK	8434		TBC1D12	23232		TFAP2C	7022		YY1	7528		PCSK9	255738		IGSF3	3321		GTPBP2	54676
TOMM20	9804		RBM33	155435		NINJ1	4814		SERF1B	728492		INA	9118		NR1D2	9975		ANP32E	81611		C16orf58	64755		PPIAL4G	644591		PTPRD	5789		TRPS1	7227		CSNK2A1	1457		WNT4	54361		RARG	5916		PDGFRA	5156		YAE1D1	57002		TRIM72	493829
TMED4	222068		UTP4	84916		METRNL	284207		FOXO3	2309		MOB1A	55233		EPHA4	2043		TRIB1	10221		LIF	3976		RABL6	55684		ELMO2	63916		CERS2	29956		TBX3	6926		IGFBP1	3484		RUNX2	860		LAYN	143903		SEL1L3	23231		RPL4	6124
AKAP8	10270		FOXO1	2308		AGO3	192669		POFUT1	23509		DCK	1633		RTEL1-TNFRSF6B	100533107		PCNX2	80003		TPM3	7170		RRN3	54700		ERBIN	55914		IPP	3652		MIS18BP1	55320		PPP1R13B	23368		ZDHHC16	84287		NTMT1	28989		FOXP1	27086		SLC2A12	154091
TST	7263		STMN3	50861		INSIG1	3638		MYCN	4613		ARHGAP5	394		MUC17	140453		AQR	9716		FAM193B	54540		GOLGA7	51125		WDR37	22884		SLC25A36	55186		FOXP1	27086		CDC42	998		FAM104A	84923		PRKN	5071		TM4SF20	79853		WDR82P1	728505
GPR137B	7107		CACUL1	143384		IER3IP1	51124		ZXDA	7789		SGPP1	81537		CA1	759		YY2	404281		MIEF2	125170		BRAF	673		VAC14	55697		KITLG	4254		ARID5B	84159		MKL2	57496		HSPA1B	3304		HINFP	25988		MARCH4	57574		ENTHD1	150350
RALGAPB	57148		RANBP2	5903		ZDHHC4	55146		VMA21	203547		TSPAN13	27075		S100A1	6271		ZNF592	9640		SFXN3	81855		PSAP	5660		SHC1	6464		LYN	4067		CCNT2	905		C12orf76	400073		MAZ	4150		THAP1	55145		SP4	6671		KMO	8564
IGF2BP3	10643		GAPDH	2597		AGO1	26523		TRIM8	81603		HRASLS5	117245		FKBP10	60681		ZNF175	7728					HNRNPM	4670		TCF7L1	83439		TEX10	54881		LEMD3	23592		NUMB	8650		TXNIP	10628		NDUFV3	4731		SEC23IP	11196		TMEM135	65084
RPUSD2	27079		PRELID1	27166		CSNK1G2	1455		ELK4	2005		GATA6	2627		PLA2G4C	8605		PPP1R15A	23645					CYTH2	9266		RASSF2	9770		MROH8	140699		ZNF217	7764		ZNF45	7596		DCTN5	84516		ABHD15	116236		BAG2	9532		PLEKHB2	55041
ZBTB24	9841		KMT2C	58508		MRPL2	51069		ZBTB18	10472		YPEL1	29799		GSTCD	79807		TRPM7	54822					TARS	6897		RIN2	54453		ATP11B	23200		SRSF7	6432		SH3GLB1	51100		CCL22	6367		ZYG11B	79699		METTL27	155368		ELAVL2	1993
SPATA2	9825		ZNF638	27332		ADD2	119		TMOD3	29766		PDPK1	5170		LIG4	3981		CCDC93	54520					RAD21	5885		HOXB5	3215		THOP1	7064		PDHA1	5160		IRF2BP2	359948		GIGYF1	64599		SRSF10	10772		DENND5B	160518		CDC27	996
GOLT1B	51026		HNRNPK	3190		MRPL12	6182		VAPA	9218		MAPK6	5597		POLK	51426		COL9A2	1298					HNRNPA2B1	3181		SEPT7	989		MDN1	23195		E2F2	1870		WSB2	55884		MDM4	4194		ALG10B	144245		MACROD2	140733		ZNF460	10794
ERC1	23085		ERGIC1	57222		C21orf58	54058		SON	6651		LDLR	3949		STMN1	3925		UBQLN1	29979					AACS	65985		KLF11	8462		ZFYVE16	9765		LIN7C	55327		PURG	29942		SMAD4	4089		PLEKHG2	64857		UTP4	84916		LINC00955	285492
SREK1IP1	285672		CABLES2	81928		GANAB	23193		CSRNP3	80034		BMPR2	659		DMGDH	29958		PPP1R10	5514					ENAH	55740		MYB	4602		HCFC1	3054		NR3C1	2908		CDV3	55573		TSN	7247		ILDR1	286676		LTBP2	4053		IBA57	200205
RFX5	5993		RPS3	6188		TUBA1B	10376		TFRC	7037		ZNF652	22834		MLLT10	8028		NSD1	64324					DCUN1D2	55208		TFAM	7019		PRDX4	10549		TSC22D4	81628		JUN	3725		CBX3	11335		GPC6	10082		ARF6	382		PSMG1	8624
BIN3	55909		HIF1A	3091		SNX8	29886		GALNT4	8693		ARHGAP12	94134		TRIM36	55521		SH3GLB1	51100					HSD17B12	51144		UBASH3B	84959		TIMM50	92609		SOGA1	140710		TIPRL	261726		EVI5L	115704		ZNF662	389114		RBM22	55696		EFCAB11	90141
CEP120	153241		ZBTB18	10472		DHX16	8449		POC1B-GALNT4	100528030		GCNT2	2651		EOGT	285203		ATRN	8455					ACSL1	2180		TP53	7157		ELOB	6923		EDC3	80153		OIP5	11339		ZNF551	90233		KIAA1549	57670		SAPCD2	89958		UGT2B10	7365
ZNF526	116115		CORO1B	57175		ATXN1L	342371		BZW1	9689		KMT2C	58508		ANKRD28	23243		MCM8	84515					HNRNPUL1	11100		DNMT1	1786		TNRC6B	23112		CDK6	1021		SCAF11	9169		TGFBR2	7048		RNF20	56254		BASP1	10409		PLCB1	23236
ISL1	3670		KIAA0232	9778		TUBB	203068		LIN54	132660		CASC3	22794		GCNT1	2650		AIFM2	84883					RPIA	22934		EZH2	2146		PAN2	9924		PIK3C2A	5286		GNB4	59345		TM9SF3	56889		C9orf64	84267		CENPN	55839		MTHFD2	10797
POLR2D	5433		TOB2	10766		BABAM1	29086		COL19A1	1310		UBE2W	55284		HACD3	51495		MSX2	4488					GBA	2629		PTEN	5728		FUBP1	8880		C5orf24	134553		R3HDM4	91300		UBXN2B	137886		TRAF1	7185		CRIPT	9419		CDK6	1021
MIEF1	54471		ZNF689	115509		PCSK5	5125		SLC12A6	9990		UNC13C	440279		SSR3	6747		SEC62	7095					EGR1	1958		HFE	3077		ACTB	60		RAB5B	5869		ADO	84890		MBD6	114785		CLSPN	63967		DCTN4	51164		SNRPD3	6634
NEMP1	23306		BCL7B	9275		RPAIN	84268		MYC	4609		NXT1	29107		KBTBD3	143879		EIF4H	7458					CCND2	894		DLC1	10395		ZNF772	400720		FRAT2	23401		FAM102B	284611		CDH1	999		IL21R	50615		SPRTN	83932		CRK	1398
KATNAL1	84056		UQCR11	10975		PHGDH	26227		SOCS3	9021		KIF5B	3799		SYT14	255928		GPATCH3	63906					CTDSP2	10106		ATRX	546		DMWD	1762		H3F3B	3021		KCTD15	79047		PTENP1	11191		SUSD1	64420		EPGN	255324		NPTXR	23467
C12orf4	57102		CLIC1	1192		RPSA	3921		SMG1	23049		ZIC5	85416		MAP1B	4131		NACC2	138151					LRRC8A	56262		PPP1R15B	84919		RABL6	55684		LRRC1	55227		U2SURP	23350		HSP90AA1	3320		PEX26	55670		HPGD	3248		OIP5	11339
TMEM2	23670		BMI1	648		ZADH2	284273		COASY	80347		UBR4	23352		YKT6	10652		GPRIN2	9721					SLC16A2	6567		RAB8B	51762		NCKAP5L	57701		LBP	3929		KLHL28	54813		PABPC1	26986		ZNF556	80032		FAM46A	55603		TNIP3	79931
DLC1	10395		URB1	9875		TCF19	6941		NAA50	80218		BCL11B	64919		CD55	1604		STMP1	647087					YBX3	8531		MED13	9969		CDK18	5129		CLPTM1L	81037		BFAR	51283		GALNT7	51809		API5	8539		ABCF2	10061		FCN2	2220
TMTC3	160418		ZC3H7B	23264		FAM207A	85395		ITSN2	50618		SUPT7L	9913		AASDHPPT	60496		SURF2	6835					CEBPB	1051		QKI	9444		PPRC1	23082		RPS2	6187		CDC42SE1	56882		FOSL1	8061		CCS	9973		FBN1	2200		MRRF	92399
SREK1	140890		SALL2	6297		TM9SF1	10548		AGO2	27161		RAB8B	51762		UBE2W	55284								MFAP3	4238		ADNP2	22850		TOM1	10043		RPS4X	6191		PPP1R14C	81706		IL6R	3570		ZNF793	390927		CDK4	1019		STARD7	56910
ZNF354B	117608		DPH1	1801		COPS7A	50813		SEMA7A	8482		RMND5A	64795		NIPSNAP2	2631								PPP1R14C	81706		ARL5B	221079		HIST2H4B	554313		RPL24	6152		HMGCR	3156		ITPR1	3708		MACC1	346389		CIT	11113		SOCS7	30837
ZNF200	7752		COPE	11316		PSMB6	5694		BRWD3	254065		MKNK2	2872		TMEM47	83604								CCDC88C	440193		TNKS2	80351		LGALS3BP	3959		BUB1B	701		SOWAHC	65124		MAP2K1	5604		GNE	10020		SMAD2	4087		IL21R	50615
ADCY9	115		PRICKLE3	4007		WDR6	11180		AVPR1A	552		DNAJC27	51277		BNIP2	663								KNL1	57082		SPRYD4	283377		IRS4	8471		FKBP5	2289		TXNDC16	57544		DNAAF3	352909		ZNF813	126017		SNAI1	6615		C8orf33	65265
TNRC6A	27327		PRDM2	7799		GNS	2799		MBD2	8932		GNB5	10681		ZNF652	22834								FN3KRP	79672		STAT3	6774		RBM15B	29890		ALMS1	7840		ELMSAN1	91748		MFSD8	256471		PHF20	51230		NRP2	8828		SIGLEC15	284266
STK40	83931		ADRM1	11047		GPR89B	51463		MAPK8	5599		DCAF12	25853		FAM199X	139231								DCAF15	90379		OGT	8473		FAT1	2195		FUBP1	8880		IRGQ	126298		CTIF	9811		PPDPF	79144		FOXO1	2308		WSB1	26118
PCGF3	10336		ELF2	1998		TMEM87A	25963		ZFP36	7538		HOXC6	3223		FAM81A	145773								DHCR24	1718		PGK1	5230		KIF3B	9371		KCTD12	115207		PDHX	8050		GMFB	2764		ZNF708	7562		PTEN	5728		MSI1	4440
ZBTB39	9880		PHB2	11331		PRKCE	5581		ZNF180	7733		ABHD17C	58489		CHRNA5	1138								BICD2	23299		ZBTB34	403341		IPO5	3843		RPL35A	6165		CEP68	23177		HIRIP3	8479		KIR3DX1	90011		CLDN10	9071		EMP2	2013
LIN52	91750		TET3	200424		FOXO1	2308		TMEM100	55273		GFPT2	9945		FRY	10129								EMX2	2018		HNRNPAB	3182		GDI2	2665		VAPB	9217		NKIRAS2	28511		GPR156	165829		SLC26A2	1836		HAT1	8520		TLCD2	727910
RAD9A	5883		CHST15	51363		CDK8	1024		ZNF703	80139		MIER3	166968		PTGS2	5743								CASTOR2	729438		IPO5	3843		HDLBP	3069		MYO6	4646		VEGFA	7422		CNOT4	4850		YIPF4	84272		PIK3R1	5295		RBM3	5935
ARRDC4	91947		ZBTB7C	201501		CAV1	857		C18orf25	147339		ZBTB18	10472		TUSC2	11334								SLC7A1	6541		AREG	374		DAZAP1	26528		HSPA1B	3304		ZBTB10	65986		SLC4A2	6522		GUCA1B	2979		G3BP2	9908		LRRC58	116064
SLC30A6	55676		NUBPL	80224		LATS2	26524		GRIK5	2901		LYSMD3	116068		OSBPL8	114882								RCC2	55920		GRB2	2885		FAM53C	51307		NUP214	8021		AKT3	10000		PLA2G2D	26279		ART4	420		HMGA1	3159		LINC00632	286411
LBR	3930		STAT5B	6777		SNCG	6623		ZFP62	643836		EIF2S2	8894		CTDSPL2	51496								PURB	5814		CDK6	1021		COIL	8161		SPG11	80208		SPIN4	139886		SPAM1	6677		ZMYM1	79830		UBE2S	27338		AGBL5	60509
CARNMT1	138199		TWSG1	57045		OPRM1	4988		PLAG1	5324		TUB	7275		MEF2A	4205								USP37	57695		STXBP2	6813		UBR7	55148		ELP5	23587		KIAA0895	23366		EFNB1	1947		TAOK1	57551		FPR1	2357		CYP4F11	57834
ESPL1	9700		CACNA1E	777		JAK1	3716		NR2C2	7182		SOX2	6657		PSMD12	5718								SPATA2	9825		SEPT8	23176		SAPCD2	89958		DNHD1	144132		CDC23	8697		UST	10090		RNF19B	127544		ZNF286B	729288		KCNJ6	3763
ABT1	29777		GMPR	2766		IL6	3569		DVL3	1857		FAM213B	127281		SPAST	6683								BASP1	10409		DPY19L1	23333		AUTS2	26053		GLIS2	84662		DDX21	9188		TNRC18P2	27320		KREMEN1	83999					TRDN	10345
NHLRC3	387921		LRP1B	53353		CNNM2	54805		SPIN4	139886		KLF4	9314		ATP6V0E1	8992								CDK9	1025		CHML	1122		DERA	51071		PEX5	5830		BCL11A	53335		SYNGR2	9144		IPO9	55705					SET	6418
GLMN	11146		PTEN	5728		PLEKHA1	59338		ZNF326	284695		FAM89A	375061		PRSS22	64063								NOTCH2	4853		NDST4	64579		ISG20L2	81875		SFXN1	94081		CCNT2	905		SF3B3	23450		MINDY1	55793					FSCN1	6624
IGDCC4	57722		BMP2	650		ZDHHC16	84287		ZNF566	84924		CCL17	6361		SH3BGRL	6451								RPS6KA3	6197		TRAM1	23471		VCP	7415		RBM39	9584		DICER1	23405		RGP1	9827		DPP8	54878					ZC3H12C	85463
ZNF644	84146		KDM2A	22992		TARBP2	6895		ERGIC2	51290		NCK2	8440		KRT6C	286887								AMMECR1L	83607		YRDC	79693		UHRF2	115426		RPSA	3921		FREM2	341640		KMT2D	8085		ZFAND4	93550					B2M	567
C11orf57	55216		MIDN	90007		MTFR1L	56181		BCLAF3	256643		LILRB5	10990		CST9L	128821								NPLOC4	55666		PSMD11	5717		ATP7B	540		STX4	6810		TMTC3	160418		IFNLR1	163702		MLLT6	4302					SESN1	27244
FAM104A	84923		PLEKHM1	9842		DYRK2	8445		BTBD1	53339		ZNF552	79818		EBPL	84650								PISD	23761		MCL1	4170		MINK1	50488		HDAC6	10013		AMER1	139285		EDEM3	80267		PLIN3	10226					TOMM40L	84134
SPRYD4	283377		KDSR	2531		FCF1	51077		C8orf33	65265		MCTP1	79772		SYNE3	161176								SOCS7	30837		CYP1B1	1545		KPNB1	3837		TET2	54790		KIAA1549	57670		DYRK3	8444		ZNF677	342926
ARID3A	1820		TTL	150465		ARIH1	25820		PGM3	5238		PLA2G5	5322		FAM221B	392307								TJAP1	93643		BICD2	23299		SERTAD4	56256		CDKN1A	1026		DCAF12	25853		DDX19B	11269		IPP	3652
SLC10A7	84068					SNTB2	6645		CRNKL1	51340		MID2	11043		GATA3	2625								LPP	4026		PRELID2	153768		C11orf57	55216		WNT1	7471		ANKRD13C	81573		BAZ2A	11176		POLR3A	11128
ONECUT2	9480					VPS4A	27183		ZNF223	7766		CLDN5	7122		EMILIN3	90187								RGS2	5997		USP53	54532		PDXDC1	23042		CD151	977		HDGF	3068		ATXN1L	342371		LYPLA1	10434
USP24	23358					C16orf72	29035		TTC8	123016		FAM9B	171483		ARL13B	200894											HNRNPF	3185		FYTTD1	84248		CYR61	3491		MORF4L1	10933		COPZ1	22818		NEK8	284086
SMARCAD1	56916					RPS6KB1	6198		ZBTB41	360023		PRKAA1	5562		CYP26A1	1592											GNA13	10672		SON	6651		PDIK1L	149420		PLAG1	5324		CYTH3	9265		VHL	7428
TGFBR1	7046					SOWAHC	65124		CSNK1G3	1456		STK3	6788		SAMSN1	64092											FUT11	170384		RPS17	6218		SCD	6319		RAB30	27314		SSBP2	23635		RRP36	88745
HAND1	9421					UBR3	130507		CBX5	23468		PI4K2A	55361		GNL3L	54552											EPHA2	1969		HES1	3280		CHD9	80205		KMT5C	84787		SHMT1	6470		ZNF384	171017
KPNA5	3841					YWHAH	7533		ARID5B	84159		KCNJ6	3763		ETNK2	55224											BRD3	8019		MGAT4B	11282		DDIT4	54541		OTULIN	90268		LNPK	80856		UTP6	55813
IGF1R	3480					NUP50	10762		ARGLU1	55082		HTRA4	203100		DEPDC7	91614											TMOD3	29766		SMC6	79677		INSIG1	3638		PRKAB2	5565		NEUROD2	4761		MLXIP	22877
TMEM135	65084					B3GNT2	10678		AGO3	192669		HACD3	51495		FGF22	27006											MARCH6	10299		TMUB1	83590		SIRT1	23411		KDM5B	10765		MKNK2	2872		GMEB1	10691
SLC20A1	6574					ACTR2	10097		ZNF460	10794		CDK19	23097		FUT1	2523											KIAA1147	57189		ZW10	9183		RMND5A	64795		BACH2	60468		FOXN3	1112		DENND6A	201627
ZNF280B	140883					ACVR2B	93		PPIF	10105		SLC35F4	341880		KRTAP4-11	653240											ZNF805	390980		BAG6	7917		LGALS1	3956		RNF19A	25897		ARHGAP1	392		GRK3	157
LIN28B	389421					SLAIN2	57606		NPTX1	4884		DNAJB8	165721		SEC61A1	29927											ZMAT3	64393		MROH1	727957		HIF1A	3091		MYCN	4613		MAST3	23031		MAVS	57506
IGF2BP1	10642					CALU	813		AOC3	8639		PDZRN4	29951		CR2	1380											MALT1	10892		EPB41L2	2037		BSG	682		BACE1	23621		FICD	11153		FAHD1	81889
CACNG8	59283					USP42	84132		NOLC1	9221		CDH5	1003		MMP13	4322											KIAA1549	57670		CASC3	22794		CSF1R	1436		MMS19	64210		ZNF623	9831		BORCS7	119032
PRR13	54458					PLEKHF2	79666		DSPP	1834		A2M	2		SYNDIG1L	646658											ELAVL2	1993		NSUN5	55695		BMPR1B	658		C15orf52	388115		RTL8A	26071		WDPCP	51057
ZNF746	155061					OGT	8473		UGT8	7368		GAS7	8522		TFPI	7035											ATXN7L1	222255		CCDC47	57003		BMP6	654		MTHFD2	10797		ZNF644	84146		RHOBTB3	22836
SLC35A4	113829					TNRC6B	23112		KIF1B	23095		PYGO1	26108		RNF128	79589											PIGW	284098		PPP6C	5537		NET1	10276		CTC1	80169		TMEM167A	153339		GPR156	165829
RPL31	6160					FGFRL1	53834		HOXB6	3216		CLSPN	63967		SFXN2	118980											EPHA7	2045		GCN1	10985		TIAM1	7074		XK	7504		SHOC2	8036		RSBN1L	222194
TPD52L2	7165					CREBRF	153222		FYB1	2533		SMCHD1	23347		PSMA2	5683											C18orf25	147339		HDGF	3068		BTG1	694		TIMM44	10469		SESN2	83667		IFNAR1	3454
MRPL51	51258					LCOR	84458		SMARCC2	6601		RBM24	221662		FABP7	2173											SLC35D1	23169		TOP3A	7156		ZNF646	9726		PSMA2	5683		SATB2	23314		SPPL3	121665
CTDP1	9150					SLC30A7	148867		HNRNPDL	9987		CDY2B	203611		CNTNAP1	8506											PGAM4	441531		EIF3I	8668		ZNF460	10794		CHIC2	26511		PHF19	26147		LMOD3	56203
RPS6	6194					PAFAH1B2	5049		WNK1	65125		ARF6	382		FBN3	84467											H2AFZ	3015		DBNL	28988		ZMAT5	55954		HUWE1	10075		PEG10	23089		MIOX	55586
SENP5	205564					CDADC1	81602		SPTY2D1	144108		PTGS2	5743		KIR3DL2	3812											TRMT112	51504		TLN1	7094		TPD52L2	7165		STK19	8859		CDKN1B	1027		PURB	5814
PAXBP1	94104					HIC2	23119		MYBL1	4603		KNG1	3827		LFNG	3955											XPOT	11260		RPL8	6132		KCTD10	83892		PPT1	5538		BCL2L13	23786		RASSF9	9182
DHX57	90957					CAB39	51719		ERCC6	2074		GPR83	10888		B3GAT1	27087											CDV3	55573		YWHAG	7532		BRWD3	254065		BCKDHA	593		ZRSR1	7310		ATP5G1	516
H2AFX	3014					FGF2	2247		CDKN2AIPNL	91368		SLC16A1	6566		ARR3	407											KIAA1549L	25758		TRMT5	57570		PRELID2	153768		PPM1D	8493		XBP1P1	7495		GDE1	51573
DSC3	1825					FZD6	8323		ZBTB7A	51341		MPP2	4355		GK	2710											LHX1	3975		ACACA	31		YWHAZ	7534		FAM126B	285172		GAS1	2619		BACE2	25825
CIZ1	25792					ZNF449	203523		LONRF3	79836		GNAQ	2776		SMN1	6606											YME1L1	10730		MAP1B	4131		TMED4	222068		MMP2	4313		UBL4A	8266		KIAA1456	57604
NCOA1	8648					CDC42SE2	56990		IFIT1	3434		SERTAD4	56256		ALK	238											APOOL	139322		HSP90AA1	3320		SERBP1	26135		SIRT1	23411		VPS37B	79720		EMC8	10328
LRRC42	115353					NUCKS1	64710		DCAF17	80067		MARCKSL1	65108		PRX	57716											ZNF621	285268		RBSN	64145		C15orf40	123207		RCC2	55920		SAR1A	56681		ZNF101	94039
UTP6	55813					SETD1B	23067		GPBP1	65056		RASSF6	166824		CYP2E1	1571											ANGPTL7	10218		RPL12	6136		CTC1	80169		CCND2	894		RRAGD	58528		AKAP6	9472
ADIPOR2	79602					PPP2R5C	5527		MYCBP2	23077		ZNF236	7776		ADAMTSL1	92949											PRKAA2	5563		ZNF708	7562		TNFRSF10D	8793		PTEN	5728		C18orf32	497661		FLYWCH2	114984
TXLNA	200081					FAM103A1	83640		GLUD1	2746		CASQ2	845		NCS1	23413											MACC1	346389		CSNK1G1	53944		RAB44	401258		AKT2	208		RWDD2A	112611		LARS	51520
FNDC3A	22862					SLCO3A1	28232		METTL8	79828		HMOX1	3162		CFTR	1080											CCDC18	343099		SART1	9092		WWC1	23286		CTNND1	1500		PODXL	5420		ZNF70	7621
ARID3B	10620					MTMR3	8897		VEGFA	7422		ZNF614	80110		OAS2	4939											DNAJC28	54943		VCL	7414		DDX6	1656		PER1	5187		KBTBD6	89890		APOBEC3F	200316
SMCR8	140775					RAB10	10890		HOTAIR	100124700		TRIM36	55521		C8orf33	65265											ZNF292	23036		HMGA1	3159		VSNL1	7447		TMEM132A	54972		HSPA13	6782		TRAT1	50852
ZCCHC3	85364					ITGA2	3673		CRK	1398		FAM49B	51571		FAT4	79633											RPL12	6136		DARS2	55157		ZNF662	389114		COL6A2	1292		BMP3	651		MAP4K2	5871
BACH1	571					PIK3R1	5295		CYLD	1540		C8orf4	56892		ADGRF4	221393											A1BG	1		CDKL5	6792		BTN3A3	10384		BTG2	7832		SLC35G2	80723		CACNG8	59283
GRPEL2	134266					VCAN	1462		GATM	2628		MOB3B	79817		ZDHHC2	51201											POLR3F	10621		SETD1B	23067		SRPK1	6732		RNF138	51444		MOAP1	64112		ORMDL2	29095
MDM4	4194					CAPZA2	830		IL6R	3570		WNT3A	89780		INTS8	55656											COX6B1	1340		SAP30L	79685		RBL1	5933		CALM3	808		HOXA13	3209		ZYG11A	440590
STK4	6789					RAD51	5888		GABRA4	2557		RBBP5	5929		IMPA1	3612											RBM28	55131		GLRX5	51218		IFT140	9742		INSIG1	3638		GXYLT2	727936		HEATR5A	25938
PDE12	201626					SALL4	57167		MR1	3140		UBE2D1	7321		FAT3	120114											LPP	4026		SLC25A51	92014		C1orf87	127795		TET3	200424		MIGA1	374986		NCBP2	22916
CALU	813					ERN1	2081		TMEM182	130827		PTCHD1	139411		VPS13D	55187											CCDC71L	168455		IRAK1	3654		LONP2	83752		VHL	7428		VPS37D	155382		NAV1	89796
POLR3D	661					ALDH3B1	221					ATP6V1C1	528		DOCK10	55619											TROVE2	6738		TMEM245	23731		PIGP	51227		TET2	54790		TPCN2	219931		TIMM29	90580
TNFSF9	8744					EFTUD2	9343					TSPAN6	7105		LCA5	167691											BICRAL	23506		TRIM44	54765		TMEM178B	100507421		ABCE1	6059		PAPLN	89932		CKB	1152
NCOA3	8202					IDH3A	3419					ZBED6CL	113763		ARL14EP	120534											ERO1A	30001		MAK16	84549		CYCS	54205		REST	5978		APOPT1	84334		NOTCH3	4854
HMGA1	3159					DOCK11	139818					B4GALT1	2683		MTMR10	54893											HSPA4	3308		RNF215	200312		GINS2	51659		GOLGA7	51125		VASN	114990		RHOA	387
CRY2	1408					ZBTB38	253461					GLRX	2745		TRIM23	373											SCD5	79966		FASN	2194		TMEM120B	144404		MAZ	4150		VAV3	10451		FOXJ2	55810
SUOX	6821					UBE2Q1	55585					RFX3	5991		CHL1	10752											CLDND1	56650		SLC25A10	1468		DCAF16	54876		TGIF2	60436		ITGA11	22801		KANK2	25959
NAA30	122830					TM4SF1	4071					GCC2	9648		NDUFB10	4716											PEX11A	8800		STOX2	56977		SLC2A1	6513		ZFP91	80829		SSX5	6758		MAPKAPK2	9261
MAPK6	5597					TBPL1	9519					DCP2	167227		NBN	4683											CELF1	10658		SHISA2	387914		RCC2	55920		MXD1	4084		DDA1	79016		MLLT1	4298
C5orf51	285636					STX6	10228					SH3RF1	57630		THBS1	7057											MYH10	4628		EXOSC10	5394		RAP2B	5912		ULBP2	80328		CPEB3	22849		MUC3A	4584
CDKN1A	1026					STK38	11329					MYPN	84665		GJE1	100126572											SPAG9	9043		RPS2	6187		CAMK2N1	55450		CRYBG1	202		CLIC5	53405		NFIX	4784
UBXN2B	137886					RNF168	165918					SLC39A11	201266		SNX7	51375											TGFB2	7042		PRRC2A	7916		VASN	114990		LAMC2	3918		IER5	51278		P4HB	5034
TRIM71	131405					REL	5966					BAG2	9532		EYA4	2070											foxg1a	30274		LRP10	26020		EFR3B	22979		ITGA6	3655		AASDHPPT	60496		PGAM1	5223
EDN1	1906					RAD21	5885					VEGFC	7424		CASP7	840											DEK	7913		MACF1	23499		TRAF3IP1	26146		COL5A2	1290		ITGB3	3690		SMARCD1	6602
SALL3	27164					MT1E	4493					UBE2N	7334		ECT2	1894											THRB	7068		HOXA13	3209		TTC33	23548		COL10A1	1300		POTED	317754		XPC	7508
CDV3	55573					JOSD1	9929					CTSZ	1522		EXOC5	10640											MFF	56947		IRF2BP2	359948		LRRC20	55222		SERPINH1	871		JARID2	3720		MCRIP2	84331
PGRMC1	10857					GOLGA8B	440270					CASP3	836		CD164	8763											GJA1	2697		ZNF714	148206		HNRNPA3	220988		LOX	4015		MKLN1	4289		SPON2	10417
TXLNG	55787					FURIN	5045					MYO9A	4649		STAU1	6780											HGF	3082		DCAF7	10238		TCF7	6932		PDGFRB	5159		GIT1	28964		ZNF747	65988
CLDN12	9069					MPLKIP	136647					BLOC1S2	282991		ANKRD29	147463											DICER1	23405		PKM	5315		LGALS9	3965		PHACTR2	9749		GABRA3	2556		ARGFX	503582
PEX11B	8799					SEMA6A	57556					TRMT112	51504		CCSER2	54462											FOXA2	3170		QKI	9444		MMP14	4323		TUBB2A	7280		GABBR2	9568		C19orf47	126526
CHTOP	26097					CD180	4064					YIPF5	81555		RTN4	57142											HMGB1	3146		MDH2	4191		SNAI1	6615		EMP1	2012		GRM7	2917		PSPH	5723
C1orf21	81563					RPSAP58	388524					RPL28	6158		MDFIC	29969											TP73-AS1	57212		NGRN	51335		MALAT1	378938		SNX24	28966		TGIF2	60436		PTPN14	5784
PDP2	57546					ORC4	5000					KLHL23	151230		ZNF236	7776											MALAT1	378938		PSMC4	5704		CXCR2	3579		AMFR	267		MUC2	4583		TIMM22	29928
ZNF264	9422					ODF2L	57489					SSFA2	6744		SDF2	6388											MNX1	3110		DDX21	9188		CCNA2	890		RIOK3	8780		CCND1	595		TNFAIP8	25816
RRM2	6241					ZNF606	80095					NOP2	4839		SPRED1	161742											EGFR	1956		HAUS8	93323		MTHFR	4524		WDR26	80232		AXL	558		ZNF276	92822
BZW1	9689					DNAJA1	3301					ITPR1	3708		CMTM3	123920											C16orf58	64755		TANGO6	79613		UBR5	51366		DSC2	1824		SNCA	6622
KREMEN1	83999					ABCF2	10061					MAP2K1	5604		MAP3K3	4215											IRF2BPL	64207		PCBP2	5094		TACC1	6867		CD274	29126		TJP1	7082
MXD1	4084					L2HGDH	79944					NUFIP2	57532		ACTR2	10097											KLF12	11278		CANX	821		NTRK2	4915		TIAM1	7074		ANKS1A	23294
NAT8L	339983					POLD3	10714					MKLN1	4289		NAP1L1	4673											MDM4	4194		XPO6	23214		MTA1	9112		NEDD9	4739		CRABP2	1382
PPP2R2A	5520					SREK1	140890					ANKFY1	51479		FBXO28	23219											PHB2	11331		C8orf33	65265		MECOM	2122		MORF4L2	9643		FKBP8	23770
ACER2	340485					RBBP6	5930					CERK	64781		LGR4	55366											RAP2C	57826		CEP250	11190		AKT1	207		RPL22	6146		FZR1	51343
ATP6V1F	9296					IGSF3	3321					MRPL44	65080		ZNF148	7707											TNFRSF10B	8795		IARS	3376		MTDH	92140		TRAM2	9697		KLHDC10	23008
AGO1	26523					FAM98A	25940					MBTD1	54799		TBC1D9	23158											UQCRFS1	7386		ZNF770	54989		ERBB2	2064		SLC2A14	144195		LDHA	3939
TNFRSF10B	8795					CSNK1G3	1456					LIFR	3977		VDAC2	7417														NARS	4677		ACLY	47		SLC29A2	3177		MAP4	4134
ZEB2	9839					ABL2	27					VPS4B	9525		CC2D1B	200014														SPTBN2	6712		PLK1	5347		SLC16A1	6566		MLLT1	4298
MYC	4609					ATG12	9140					PLAG1	5324		MUC13	56667														GTF3C5	9328		PPM1K	152926		SGK1	6446		NFE2L1	4779
NDUFA4P1	360165					RCC1	1104					TMEM30A	55754		TSPAN6	7105														GDI1	2664		FOXK1	221937		REL	5966		PDXK	8566
ATP6V1G1	9550					MRPL51	51258					ARID5B	84159		GTF2H1	2965														SV2A	9900		GRB2	2885		RAB40C	57799		POLL	27343
KIF27	55582					YTHDC1	91746					TUSC3	7991		CALU	813														PELI2	57161		IBA57	200205		NAA40	79829		PTPRJ	5795
ZNF774	342132					SRSF1	6426					SLC5A3	6526		CAMSAP2	23271														SKIV2L	6499		PHACTR4	65979		P3H1	64175		RAB11FIP4	84440
ANKRD46	157567					SMARCE1	6605					GPAM	57678		CCNA2	890														SLC37A4	2542		SLC7A5	8140		KLHDC3	116138		RALY	22913
FMNL3	91010					RIMS3	9783					RNF182	221687		CCNB1	891														KPNA6	23633		TMEM201	199953		FRK	2444		SEC61A1	29927
C19orf53	28974					PRR14L	253143					TAGLN	6876		PARP10	84875														CLDN23	137075		ARHGEF26	26084		FOS	2353		SHANK3	85358
MEIS3P1	4213					PPIG	9360					POU5F1	5460		RPL7	6129														AHSA1	10598		DAD1	1603		DUSP2	1844		SKI	6497
C1RL	51279					PHKA1	5255					GOLPH3L	55204		FOXO1	2308														SLFN11	91607		ZNF431	170959		CSRNP2	81566		TMEM246	84302
NUCB2	4925					PDZD8	118987					TM4SF1	4071		RACK1	10399														PFN1	5216					COMMD2	51122		TRPV2	51393
QDPR	5860					KIF23	9493					ADAMTS4	9507		CSTF3	1479														UROD	7389					CCNA2	890		ADGRG3	222487
DISC1	27185					GPCPD1	56261					SH3BGRL	6451		RPSA	3921														USP15	9958					CCDC117	150275		ATP6V1E1	529
RHD	6007					G3BP2	9908					FXYD2	486		ANXA2	302														MCM7	4176					CAND1	55832		DGAT2L6	347516
HIST1H2BK	85236					EN2	2020					VPS13D	55187		NCKAP1	10787														SCARB2	950					BBC3	27113		MCFD2	90411
FXN	2395					ELK4	2005					ROPN1L	83853		RPS5	6193														UBA1	7317					C1QTNF6	114904		NUDT3	11165
RABL2A	11159					DHX33	56919					DACT2	168002		IRAK1	3654														CASKIN2	57513					RAET1L	154064		PPP1R11	6992
ACOT9	23597					ZNF273	10793					AZGP1	563		PDLIM7	9260														GRB10	2887					FSCN1	6624		RDH11	51109
GLO1	2739					MCM7	4176					MUC13	56667		BDNF	627														NSMF	26012					SLC7A5P2	387254		ZMYM4	9202
RABL2B	11158					TRIQK	286144					CD300A	11314		JPT1	51155														OSBPL10	114884					PPY	5539		ZNF614	80110
ZNF587	84914					PPP2CA	5515					FRA10AC1	118924		KLHL11	55175														DAG1	1605					TMEM237	65062		MRNIP	51149
THEM6	51337					MAP3K7	6885					GDNF	2668		MAPK1	5594														RNF10	9921					GLDN	342035
MRPL12	6182					PAWR	5074					CETN1	1068		SOX5	6660														MESD	23184					RTL6	84247
FUT10	84750					CSNK2A1	1457					PTCHD3	374308		FXR1	8087														TCERG1	10915					GAS2L3	283431
RRM1	6240					TRIM35	23087					INTS8	55656		HSPA1B	3304														DOCK5	80005					MDM2	4193
NOM1	64434					NNT	23530					BRCA2	675		RRS1	23212														POM121	9883					DYNLT1	6993
FAM105A	54491					SLC2A3	6515					CLCA4	22802		LDLR	3949														KIF5C	3800					CASP8	841
NOA1	84273					PPP6R3	55291					MRPS14	63931		ASF1A	25842														OAZ2	4947					HECW1	23072
OPA3	80207					PPIL1	51645					BPIFB3	359710		EIF2S3	1968														GLO1	2739					FJX1	24147
COL8A1	1295					PER1	5187					KLF5	688		TNRC6C	57690														MCM3	4172					ENPP2	5168
YAE1D1	57002					MYBPC1	4604					HEY2	23493		ARID2	196528														WDR6	11180					DDX6	1656
ZNF8	7554					EI24	9538					SLC17A4	10050		IRAK4	51135														PRICKLE4	29964					C21orf91	54149
ZC3HAV1L	92092					MPDU1	9526					TUBBP1	92755		HOOK3	84376														MARS	4141					PTP4A1	7803
YWHAZ	7534					ENPP2	5168					SUMF1	285362		STAG1	10274														MTA2	9219					ISG20L2	81875
VCL	7414					DST	667					BPGM	669		HOXC4	3221														PEBP1	5037					FEM1B	10116
TSC22D2	9819					FOXC1	2296					RNF144B	255488		KDM5C	8242														BPTF	2186					WWTR1	25937
TMED5	50999					NPY4R	5540					ACSL5	51703		C6orf106	64771														DBN1	1627					ZBTB5	9925
SYNJ2BP	55333					GNAT1	2779					FYN	2534		PFAS	5198														LUC7L2	51631					LIMS1	3987
RNF144B	255488					BAZ2A	11176					PIK3C2B	5287		VMP1	81671														FBXW2	26190					SPRTN	83932
RAB40C	57799					ZNF585B	92285					SLC22A14	9389		SLC38A2	54407														OLA1	29789					CBX6	23466
PPP1R15B	84919					GSG1	83445					SNRK	54861		FZD6	8323														MORF4L1	10933					PIGS	94005
PLXND1	23129					LRIF1	55791					TBX3	6926		EML4	27436														TATDN2	9797					COX7A2L	9167
PGM2L1	283209					TMEM170A	124491					CNNM2	54805		CHAC1	79094														USP9X	8239					ENTPD1	953
NR6A1	2649					MIS18BP1	55320					FNBP1	23048		PLAGL2	5326														TCOF1	6949					RAB11FIP1	80223
MTUS1	57509					CCDC83	220047					PHF14	9678		BMPER	168667														CSAG1	158511					TESPA1	9840
MLLT10	8028					LIN7C	55327					ARL10	285598		PRDM15	63977														RBM10	8241					YY2	404281
MAP2K7	5609					DECR1	1666					VPS13C	54832		ELOC	6921														SEC24C	9632					ZNF286A	57335
LYN	4067					SALL1	6299					PDE3B	5140		HS3ST3B1	9953														SF3B3	23450					YAE1D1	57002
LRRC20	55222					RUNX1T1	862					ARMT1	79624		CRTC1	23373														CKAP2	26586					EPHX2	2053
KLHDC8B	200942					PURB	5814					KIAA0319L	79932		AMD1	262														EIF3B	8662					MRM3	55178
KIAA0930	23313					PPP6C	5537					EPB41L1	2036		CCDC169	728591														TXN	7295					ZNF850	342892
KCTD21	283219					PNISR	25957					G6PC3	92579		PARP11	57097														NCAPD2	9918					SEC31A	22872
IFNLR1	163702					PAG1	55824					TXNIP	10628		ART4	420														SUN2	25777					TRIM72	493829
ICOSLG	23308					NUMB	8650					SOX11	6664		TWISTNB	221830														DAXX	1616					ZFPM1	161882
HERPUD1	9709					HCFC2	29915					CPEB4	80315		RAB18	22931														ZFYVE9	9372					PRY2	442862
GABPB1	2553					EML4	27436					TROVE2	6738		ZNF280B	140883														PAIP2	51247					PRY	9081
FAM83G	644815					EIF1AX	1964					LONRF1	91694		TSPAN12	23554														COL5A2	1290					FBRS	64319
EFHD2	79180					ASH1L	55870					ATP8A1	10396		NUP50	10762														FAM83G	644815					CTNNBIP1	56998
CCND1	595					AMOT	154796					E2F7	144455		LIFR	3977														APP	351					CNBP	7555
ATXN7L3B	552889					HDDC2	51020					STAG1	10274		KPNA1	3836														ZBTB7A	51341					CBX2	84733
ATXN7L3	56970					RSL1D1	26156					SETD7	80854		BRWD1	54014														YLPM1	56252					ASXL2	55252
ATG9A	79065					ENTPD1	953					EYA4	2070		ACSL4	2182														ZMYND11	10771					OTUD4	54726
ATG12	9140					FAM229B	619208					MOB1B	92597		TRUB1	142940														NFS1	9054					FAM71F2	346653
AREL1	9870					ZNF100	163227					SLC7A11	23657		RAB5B	5869														HERC4	26091					COLEC10	10584
AP1S1	1174					DMPK	1760					ALDH4A1	8659		OCLN	100506658														ZNF460	10794					IFRD1	3475
AHR	196					SSU72	29101					CLPP	8192		GNB1	2782														YY1AP1	55249					MAPKBP1	23005
AHCYL2	23382					DNAJC10	54431					NEK2	4751		ZNF711	7552														HSPA14	51182					FAM193A	8603
PLAGL2	5326					ZBTB10	65986					PDE3A	5139		PRAMEF1	65121														HEXIM1	10614					ITGB1	3688
ZNF28	7576					YRDC	79693					SEC61A1	29927		ZNF724	440519														PPP2R1A	5518					CREB5	9586
TUBB2A	7280					YIPF6	286451					SFXN2	118980		ALKBH4	54784														HNRNPH1	3187					SP1	6667
ZBTB5	9925					YAF2	10138					PAGR1	79447		OLFML2A	169611														C12orf65	91574					ADAM12	8038
SOCS1	8651					UBE2B	7320					RPS6KA5	9252		CD226	10666														SRRT	51593					KLF4	9314
PMAIP1	5366					TM7SF3	51768					ZNF490	57474		CYP20A1	57404														PIP5K1A	8394					NASP	4678
LIMD2	80774					TJP1	7082					TMTC3	160418		SLC25A32	81034														JTB	10899					TARBP1	6894
FAM43A	131583					TBRG1	84897					BYSL	705		PHF20L1	51105														KIF4A	24137					RFX7	64864
TBC1D19	55296					TAF13	6884					ANP32E	81611		DCAF17	80067														NOLC1	9221					PHLDB2	90102
SNX17	9784					SUN2	25777					ADO	84890		UBXN2A	165324														DPP8	54878					FRAT2	23401
SLC12A7	10723					RRAGC	64121					ESCO2	157570		IER3IP1	51124														ZNF131	7690					LRP6	4040
PLEKHO1	51177					RACGAP1	29127					RAB21	23011		USP8	9101														UBIAD1	29914					FZD4	8322
PLCG2	5336					OTUD7B	56957					KCTD14	65987		GID4	79018														PCNT	5116					FZD5	7855
GGA3	23163					LUC7L	55692					FOXP4	116113		CALN1	83698														CBX2	84733					CNOT6	57472
SDR42E1	93517					DUSP14	11072					LBR	3930		APBA1	320														PPM1H	57460					AGAP1	116987
MFSD8	256471					CLIP1	6249					USP25	29761		EGFR	1956														RFC1	5981					C4orf26	152816
HIST1H2BD	3017					CDV3	55573					LMNB1	4001		RAF1	5894														PLXNB2	23654					DENND6A	201627
STRN	6801					ATP13A3	79572					CD2AP	23607		SOX4	6659														SMARCA4	6597					DOT1L	84444
SLC5A6	8884					ATG14	22863					TMEM170B	100113407		FGF2	2247														ACTG1	71					EREG	2069
SUMO1	7341					ARGLU1	55082					MMS22L	253714		SPRY1	10252														PKP2	5318					FAM53C	51307
SEMA4C	54910					TWF1	5756					SLC39A7	7922		MMP9	4318														FBXO21	23014					FMNL3	91010
RNFT1	51136					HNRNPA2B1	3181					FAM217B	63939		YY1AP1	55249														SRRM2	23524					GTDC1	79712
RNF44	22838					CDK1	983					ZNF800	168850		AGO2	27161														FAM126B	285172					ID3	3399
RBFOX2	23543					ZNF680	340252					AFF4	27125		SOX6	55553														OGFOD1	55239					KDM6B	23135
RAB11FIP4	84440					SLC28A1	9154					LITAF	9516		GDF5	8200														PHAX	51808					RHBDD1	84236
NSD1	64324					DEPDC1B	55789					CTDSP1	58190		PIK3R3	8503														MAZ	4150					TNRC18	84629
MBD2	8932					CCNT1	904					ADORA2B	136		SMAD2	4087														ILK	3611					EDC3	80153
KMT2D	8085					TGFBR3	7049					DDX18	8886		SLC2A1	6513														TLE3	7090					GLRX3	10539
CEP135	9662					POLDIP2	26073					RAB22A	57403		DAZAP2	9802														ERCC6L	54821					SLC30A10	55532
CELF1	10658					LBR	3930					HSP90B1	7184		SETD5	55209														NDC1	55706					SURF2	6835
SMC1A	8243					GNG12	55970					RPS24	6229		GMNN	51053														POMGNT1	55624					UBE2Q1	55585
NUP155	9631					CPEB3	22849					RPL21	6144		MTO1	25821														CAPRIN1	4076					METTL15	196074
FIGN	55137					PPP1R16B	26051					BRWD1	54014		OTUD3	23252														POLE	5426					BMT2	154743
COIL	8161					TSC22D2	9819					NDUFC2	4718		SH3TC2	79628														HNRNPD	3184					ZBTB34	403341
C1orf210	149466					TTLL5	23093					METTL25	84190		SLC10A7	84068														KNSTRN	90417
DIABLO	56616					SMARCA5	8467					LARP1	23367																	HIPK2	28996
AK4	205					HPRT1	3251					STK35	140901																	SSH2	85464
ZNF566	84924					NUS1	116150					CNOT1	23019																	NKRF	55922
YOD1	55432					N4BP1	9683					CCDC117	150275																	EZR	7430
IKZF3	22806					C9orf62	157927					KPNB1	3837																	RNF4	6047
CD59	966					GABRB1	2560					LSM3	27258																	PBX2	5089
TRMO	51531					NACC2	138151					POP4	10775																	AP1B1	162
ZBTB8OS	339487					GPRC5A	9052					C19orf47	126526																	EEF2	1938
RDX	5962					TULP4	56995					SNX11	29916																	ATXN7L3	56970
NCKIPSD	51517					BTLA	151888					FUBP3	8939																	SORT1	6272
FZD9	8326					FAM9C	171484					ETF1	2107																	PIGQ	9091
FBXW2	26190					GCC1	79571					SH3D19	152503																	RAP1GAP2	23108
DVL3	1857					KDELR1	10945					C2orf72	257407																	FLNA	2316
DNA2	1763					FAM49A	81553					ZFHX4	79776																	PHRF1	57661
SOD2	6648					RS1	6247					ALDH9A1	223																	SS18	6760
RRAD	6236					GLP2R	9340					DNAJC8	22826																	MCM3AP	8888
OPRL1	4987					TK1	7083					KDM3B	51780																	EIF2S1	1965
WASL	8976					RPS24	6229					KMT5B	51111																	FPGS	2356
LEFTY1	10637					ANKFY1	51479					XRCC6	2547																	GANAB	23193
RBM12B	389677					CKMT1A	548596					IGF2R	3482																	PACS2	23241
SLC16A9	220963					ZCCHC14	23174					PARP1	142																	PANK3	79646
PM20D2	135293					ADORA3	140					WDR81	124997																	POLD2	5425
TGFBR3	7049					CYSLTR2	57105					TUBB4B	10383																	ENO1	2023
MSI2	124540					SYNRG	11276					CISD1	55847																	SLC35A2	7355
LRIG3	121227					SH3GL2	6456					HIP1R	9026																	PARK7	11315
FBXL20	84961					SERPINB5	5268					NOP53	29997																	SEPT11	55752
EPHA4	2043					CHGA	1113					MFSD14B	84641																	TRAP1	10131
DUSP1	1843					CLOCK	9575					INO80D	54891																	CAST	831
DNAL1	83544					LIN28A	79727					UBE2G2	7327																	KMT2D	8085
COLEC12	81035					NF1	4763					PDS5A	23244																	NLE1	54475
CCNT2	905					CDC42	998					CSF1	1435																	RANBP10	57610
CBX5	23468					HMGA2	8091					PTEN	5728																	MEA1	4201
BEND4	389206					CPEB1	64506					SUZ12	23512																	ATF5	22809
ZNF611	81856					SIAH1	6477					LIN28A	79727																	ALG3	10195
KIAA0391	9692					C16orf58	64755					NANOG	79923																	PTDSS2	81490
ECHDC1	55862					GNAI3	2773					SNAI2	6591																	EXOSC1	51013
PMPCA	23203					LASP1	3927					SREBF1	6720																	CABYR	26256
ACTA1	58					NACC1	112939					SREBF2	6721																	SDHA	6389
MCF2L2	23101					NRBP1	29959					ABCA1	19																	GJA1	2697
HASPIN	83903					PEA15	8682					ABCG1	9619																	SSX2IP	117178
RAD18	56852					XPC	7508					RXRA	6256																	DKK2	27123
ZNF460	10794					ZNF623	9831					FADD	8772																	FAM35A	54537
USP38	84640					MDM4	4194					SGPL1	8879																	MIDN	90007
PLEKHA3	65977					PURA	5813					DAZAP2	9802																	MYLIP	29116
PDZD8	118987					ZNF284	342909					ZFHX3	463																	MAT2A	4144
FAM222B	55731											PCTP	58488																	PAFAH1B2	5049
C19orf47	126526											DYNLL2	140735																	ARID1A	8289
ARIH1	25820											DCAF7	10238																	TSPAN13	27075
PEG10	23089											ZNF148	7707																	HMBOX1	79618
EMILIN2	84034											NR1D2	9975																	ZNF275	10838
SURF4	6836											SHOC2	8036																	ARHGAP42	143872
PARP16	54956											AGTRAP	57085																	PHACTR4	65979
GNG5	2787											PLAGL2	5326																	C18orf25	147339
E2F6	1876											PDK1	5163																	INPP4B	8821
ABHD17C	58489											HNRNPF	3185																	ZFAND5	7763
THYN1	29087											PITHD1	57095																	FAM214A	56204
TGOLN2	10618											KAT7	11143																	LYPLA1	10434
ZBTB37	84614											H3F3B	3021																	TIPARP	25976
GOLGA4	2803											RGPD4	285190																	TP53BP2	7159
RWDD1	51389											SNRNP27	11017																	MEGF9	1955
FMO4	2329											PAIP2	51247																	ADAM1A	8759
ZNF556	80032											CANX	821																	MGMT	4255
PRIM2	5558											EN2	2020																	VGLL4	9686
ZNF584	201514											SDE2	163859																	ZEB2	9839
ZNF578	147660											TP53INP1	94241																	MYC	4609
ARL8B	55207											HLA-DRA	3122																	ABLIM1	3983
INTS7	25896											NUS1	116150																	OIP5	11339
RFC2	5982											SP1	6667																	CIAPIN1	57019
ZFAND4	93550											BAX	581																	SLC19A3	80704
BRI3BP	140707											ISL1	3670																	UBN2	254048
STAT2	6773											MAPK14	1432																	KPNA2	3838
ZNF738	148203											RET	5979																	DYRK3	8444
DTX3L	151636											EPHB2	2048																	DDX6	1656
RAB19	401409											EPHB1	2047																	C5orf51	285636
CDKAL1	54901											CDH6	1004																	ARL6IP1	23204
EIF4A3	9775											TMEM167A	153339																	MDM2	4193
DNAH9	1770											ZNF573	126231																	TRAT1	50852
SLC19A3	80704											ILK	3611																	FAM84A	151354
ITGA3	3675											NDUFC2-KCTD14	100532726																	ZNF652	22834
SLC38A7	55238											TMEM68	137695																	PPP1R14C	81706
SAR1A	56681											GBA	2629																	STN1	79991
PHACTR4	65979											AP3D1	8943																	STMN1	3925
MTX3	345778											TSEN54	283989																	PGPEP1	54858
CPA4	51200											LSM1	27257																	MKKS	8195
COX6B1	1340											KIAA1191	57179																	EXO5	64789
FPR1	2357											FBLN5	10516																	ZBTB5	9925
ATXN2	6311											MRPS27	23107																	ZBTB37	84614
ZNF799	90576											AKR7A2	8574																	VANGL1	81839
DNAJC28	54943											ZNF385A	25946																	GALNT3	2591
ZNF417	147687											ZFP36L1	677																	COG5	10466
ZNF443	10224											ZFP1	162239																	FICD	11153
ADH5	128											WRN	7486																	CSTF2T	23283
PRSS22	64063											WASL	8976																	RNPS1	10921
NHLRC2	374354											USP46	64854																	PDIK1L	149420
KIAA1328	57536											TOR2A	27433																	C19orf12	83636
IPO9	55705											TMEM91	641649																	ZFP30	22835
EDEM3	80267											TMED5	50999																	SNX4	8723
CTPS1	1503											TGOLN2	10618																	PTBP3	9991
AMD1	262											TGFBR3	7049																	CHORDC1	26973
NAP1L1	4673											TBC1D2B	23102																	AGO2	27161
PAFAH2	5051											TAOK1	57551																	CDK6	1021
COL3A1	1281											TAGLN2	8407																	AKT3	10000
CRYGEP	200575											STARD7	56910																	TMCC1	23023
CASTOR2	729438											SRSF1	6426																	CPSF6	11052
CRX	1406											SFXN4	119559																	CDC27	996
CXCL8	3576											SETD3	84193																	ZNF805	390980
DYRK3	8444											RREB1	6239																	SRSF2	6427
ERO1A	30001											RAP1B	5908																	PNRC2	55629
FNDC9	408263											PSPC1	55269																	EXOC8	149371
GATM	2628											PPIF	10105																	PRPS1L1	221823
GPAT4	137964											COASY	80347																	UBE2N	7334
KIAA1143	57456											PEG10	23089																	TFAP2A	7020
MARCKSL1	65108											PDIA5	10954																	PIWIL1	9271
MARS2	92935											PDHX	8050																	RBMS2	5939
MEF2D	4209											NLN	57486																	SERPINH1	871
MIDN	90007											BEX3	27018																	ZFP1	162239
PBX2	5089											NAA50	80218																	SLC10A7	84068
PDLIM5	10611											LIN54	132660																	DERL2	51009
PLD3	23646											JMY	133746																	FBXL18	80028
POLL	27343											ITSN2	50618																	TMEM2	23670
POTEG	404785											ITCH	83737																	BRWD1	54014
POTEM	641455											HMGA1	3159																	ZNF236	7776
RHBDF2	79651											GOLGA8B	440270																	SMC2	10592
SOCS7	30837											FOXN2	3344																	GNAI3	2773
SYT1	6857											ELL2	22936																	GAS5	60674
TIAF1	9220											DYRK3	8444																	PRDM1	639
TOMM40L	84134											DGS2	8026																	GNAI2	2771
TRAPPC10	7109											DDX6	1656																	SMAD5	4090
TUBB4A	10382											DDI2	84301																	RUNX2	860
ZNF609	23060											CSRP2	1466																	ABCG2	9429
AQP6	363											CABLES1	91768																	FOXO1	2308
IL6R	3570											APPBP2	10513																	BMF	90427
MAGEA12	4111											APEX1	328																	PLXNC1	10154
MAGEA3	4102											ANKRD40	91369																	DNAJB14	79982
MAGEA6	4105											AKIRIN1	79647																	EIF2S3	1968
PDGFB	5155											TNPO1	3842																	GPR107	57720
PRR5-ARHGAP8	553158											SUCO	51430																	KLHDC10	23008
STX3	6809											WDCP	80304																	KLHL8	57563
USP47	55031											ZBTB20	26137																	B3GALNT2	148789
												TSPYL1	7259
												SLC46A3	283537
												NEURL1B	54492
												HSPB8	26353
												GNG12	55970
												FAM84B	157638
												CHEK2	11200
												C6orf120	387263
												ARL5B	221079
												ADD1	118
												HOXA10	3206
												FZD9	8326
												FBXO6	26270
												NCAPD2	9918
												TMBIM6	7009
												PPP1R14C	81706
												C15orf38-AP3S2	100526783
												AP3S2	10239
												EIF5	1983
												PROX2	283571
												HAL	3034
												GPATCH11	253635
												KRTAP13-2	337959
												METTL8	79828
												MBL2	4153
												TIGD2	166815
												SLC1A4	6509
												TOMM40L	84134
												RNF152	220441
												TLNRD1	59274
												DDAH1	23576
												BCL2L15	440603
												UGCG	7357
												TPPP	11076
												HOXB3	3213
												EIF5A2	56648
												CCNK	8812
												CNNM4	26504
												SERTAD2	9792
												H3F3C	440093
												MYO1F	4542
												ZNF562	54811
												SLC26A2	1836
												IMP4	92856
												MPRIP	23164
												PRRG4	79056
												POPDC2	64091
												S1PR2	9294
												C11orf84	144097
												TMEM120B	144404
												R3HDM2	22864
												YWHAZ	7534
												TMEM192	201931
												OR7D2	162998
												CYP20A1	57404
												COX18	285521
												C17orf75	64149
												SERPING1	710
												NR2F2	7026
												ZYG11B	79699
												ATP5A1	498
												TIMM10	26519
												SLC6A17	388662
												KIN	22944
												ADAMTS5	11096
												HINT1	3094
												WDR55	54853
												SSR1	6745
												KREMEN1	83999
												MAPKAPK5	8550
												RILPL1	353116
												MOB3A	126308
												RBBP4	5928
												DARS	1615
												POLR1B	84172
												EMC3	55831
												TNFSF15	9966
												CCR4	1233
												ZNF329	79673
												TOPBP1	11073
												SRPRA	6734
												SOS1	6654
												RUNX1	861
												NDST1	3340
												LNPEP	4012
												DBR1	51163
												CCDC36	339834
												ALG14	199857
												PKD1	5310
												DYNC2LI1	51626
												LOXL2	4017
												CCDC59	29080
												KBTBD11	9920
												RGS6	9628
												ZNF394	84124
												TP53INP2	58476
												PNKD	25953
												NECTIN4	81607
												SMAD2	4087
												CYP2C9	1559
												PFKL	5211
												SPTAN1	6709
												MTOR	2475
												IGF1	3479
												RICTOR	253260
												PIK3R1	5295
												LGALS3	3958
												SNAI1	6615
												ATPAF1	64756
												FRYL	285527
												GDF15	9518
												RETREG2	79137
												RNF187	149603
												SEC16A	9919
												VPS26B	112936
												WDTC1	23038
												ZBTB37	84614
												CCNT1	904
												CREB5	9586
												DSC3	1825
												FLCN	201163
												GPI	2821
												IFITM1	8519
												MACC1	346389
												MCRIP2	84331
												NUP93	9688
												PROSER3	148137
												RABGAP1	23637
												SDK2	54549
												SFXN1	94081
												SSX2B	727837
												SSX2	6757
												TBC1D24	57465
												MPI	4351
